# Supplementary material for: A contact-electro-catalysis process for producing reactive oxygen species by ball milling of triboelectric materials
Source: Nat Commun. 2024 Jan 26;15:757. doi: 10.1038/s41467-024-45041-4 (PMC10810876; doi:10.1038/s41467-024-45041-4)
Supplement: Supplementary file 3 — Source Data [file 41467_2024_45041_MOESM3_ESM.xlsx]

## Sheet: Fig1
Fig. 1c					Fig. 1d					Fig. 1e
3449.9	-0.00253	3449.55	0.000472604		3450.45	0.00503	3449.98	0.000269023		3449.5	-0.00256	3449.9	0.0051
3449.98	-0.00257	3449.62	0.000585082		3450.52	0.00353	3450.06	2.99087e-05		3449.57	-0.00343	3449.98	0.00449
3450.06	-0.0023	3449.68	0.000767901		3450.58	0.00211	3450.14	-0.00035172		3449.63	-0.00413	3450.06	0.00371
3450.14	-0.0017	3449.75	0.000987511		3450.65	0.000917915	3450.22	-0.000834174		3449.7	-0.0045	3450.14	0.0029
3450.22	-0.000819072	3449.82	0.0012		3450.72	6.91022e-05	3450.3	-0.00136		3449.77	-0.00445	3450.22	0.00219
3450.3	0.0002423	3449.88	0.00139		3450.78	-0.000396037	3450.38	-0.00186		3449.83	-0.00395	3450.3	0.00165
3450.38	0.00136	3449.95	0.00152		3450.85	-0.000486984	3450.46	-0.00228		3449.9	-0.00307	3450.38	0.00129
3450.46	0.00238	3450.02	0.00162		3450.92	-0.000253359	3450.54	-0.00258		3449.97	-0.00196	3450.46	0.00105
3450.54	0.00319	3450.08	0.0017		3450.98	0.000229645	3450.62	-0.00277		3450.03	-0.000798851	3450.54	0.000835488
3450.62	0.0037	3450.15	0.00178		3451.05	0.000873505	3450.7	-0.00287		3450.1	0.000217282	3450.62	0.000553315
3450.7	0.0039	3450.22	0.00187		3451.12	0.00158	3450.78	-0.00289		3450.17	0.000912539	3450.7	0.000137848
3450.78	0.00384	3450.28	0.00197		3451.18	0.00227	3450.86	-0.00289		3450.23	0.00116	3450.78	-0.000418558
3450.86	0.00362	3450.35	0.00204		3451.25	0.00284	3450.94	-0.00287		3450.3	0.000923043	3450.86	-0.00106
3450.94	0.00337	3450.42	0.00203		3451.32	0.00321	3451.02	-0.00283		3450.37	0.000217224	3450.94	-0.00168
3451.02	0.00324	3450.48	0.00187		3451.38	0.00332	3451.1	-0.00275		3450.43	-0.000848967	3451.02	-0.00216
3451.1	0.00331	3450.55	0.00153		3451.45	0.00314	3451.18	-0.00257		3450.5	-0.00211	3451.1	-0.00238
3451.18	0.00363	3450.62	0.000985031		3451.52	0.00269	3451.26	-0.00225		3450.57	-0.00337	3451.18	-0.00228
3451.26	0.00417	3450.68	0.000268272		3451.58	0.00201	3451.34	-0.00176		3450.63	-0.00442	3451.26	-0.00187
3451.34	0.00484	3450.75	-0.000557398		3451.65	0.00122	3451.42	-0.00109		3450.7	-0.00506	3451.34	-0.00122
3451.42	0.00553	3450.82	-0.0014		3451.72	0.000462639	3451.5	-0.000315136		3450.77	-0.00514	3451.42	-0.000453587
3451.5	0.00609	3450.88	-0.00214		3451.78	-0.000101135	3451.58	0.000489003		3450.83	-0.00458	3451.5	0.000285125
3451.58	0.00645	3450.95	-0.00268		3451.85	-0.000337125	3451.66	0.0012		3450.9	-0.00337	3451.58	0.000874544
3451.66	0.00655	3451.02	-0.00296		3451.92	-0.000164531	3451.74	0.00168		3450.97	-0.00158	3451.66	0.00124
3451.74	0.00641	3451.08	-0.00295		3451.98	0.000415259	3451.82	0.00184		3451.03	0.000643522	3451.74	0.00137
3451.82	0.00612	3451.15	-0.00266		3452.05	0.00131	3451.9	0.0016		3451.1	0.00308	3451.82	0.00131
3451.9	0.00579	3451.22	-0.00217		3452.12	0.00233	3451.98	0.000987761		3451.17	0.00549	3451.9	0.00115
3451.98	0.00555	3451.28	-0.00156		3452.18	0.00326	3452.06	6.19498e-05		3451.23	0.00761	3451.98	0.000993254
3452.06	0.00551	3451.35	-0.000954473		3452.25	0.00385	3452.14	-0.00104		3451.3	0.00924	3452.06	0.000919736
3452.14	0.00571	3451.42	-0.00043848		3452.32	0.00392	3452.22	-0.00215		3451.37	0.01022	3452.14	0.000965528
3452.22	0.00615	3451.48	-9.32414e-05		3452.38	0.00335	3452.3	-0.00308		3451.43	0.01048	3452.22	0.00112
3452.3	0.00673	3451.55	3.64606e-05		3452.45	0.00219	3452.38	-0.0037		3451.5	0.01005	3452.3	0.00131
3452.38	0.00735	3451.62	-6.01597e-05		3452.52	0.000571438	3452.46	-0.0039		3451.57	0.00908	3452.38	0.00147
3452.46	0.00784	3451.68	-0.000363788		3452.58	-0.00126	3452.54	-0.00366		3451.63	0.00773	3452.46	0.00151
3452.54	0.00806	3451.75	-0.00083279		3452.65	-0.003	3452.62	-0.00305		3451.7	0.00624	3452.54	0.00141
3452.62	0.00793	3451.82	-0.00141		3452.72	-0.00439	3452.7	-0.0022		3451.77	0.00482	3452.62	0.00116
3452.7	0.00741	3451.88	-0.00204		3452.78	-0.00521	3452.78	-0.00126		3451.83	0.00364	3452.7	0.0008303
3452.78	0.00655	3451.95	-0.00266		3452.85	-0.00538	3452.86	-0.000423034		3451.9	0.00279	3452.78	0.000514853
3452.86	0.00544	3452.02	-0.00322		3452.92	-0.00495	3452.94	0.00015057		3451.97	0.0023	3452.86	0.000314519
3452.94	0.00426	3452.08	-0.00368		3452.98	-0.00408	3453.02	0.000357395		3452.03	0.00209	3452.94	0.000305455
3453.02	0.00316	3452.15	-0.00398		3453.05	-0.003	3453.1	0.000165722		3452.1	0.00207	3453.02	0.000511365
3453.1	0.0023	3452.22	-0.00411		3453.12	-0.00197	3453.18	-0.000375218		3452.17	0.00208	3453.1	0.000889782
3453.18	0.00182	3452.28	-0.00405		3453.18	-0.00119	3453.26	-0.00114		3452.23	0.00202	3453.18	0.00134
3453.26	0.00175	3452.35	-0.00381		3453.25	-0.000777945	3453.34	-0.00197		3452.3	0.0018	3453.26	0.00171
3453.34	0.00209	3452.42	-0.00339		3453.32	-0.000744609	3453.42	-0.00265		3452.37	0.00138	3453.34	0.00185
3453.42	0.00276	3452.48	-0.00283		3453.38	-0.000993684	3453.5	-0.00302		3452.43	0.00081663	3453.42	0.00165
3453.5	0.00363	3452.55	-0.00217		3453.45	-0.00136	3453.58	-0.00295		3452.5	0.000169642	3453.5	0.00105
3453.58	0.00456	3452.62	-0.00145		3453.52	-0.00167	3453.66	-0.00241		3452.57	-0.000452677	3453.58	9.10869e-05
3453.66	0.00539	3452.68	-0.000701814		3453.58	-0.00176	3453.74	-0.00143		3452.63	-0.000944037	3453.66	-0.00111
3453.74	0.00598	3452.75	3.92152e-05		3453.65	-0.00157	3453.82	-0.000142277		3452.7	-0.00122	3453.74	-0.00238
3453.82	0.00625	3452.82	0.000761381		3453.72	-0.00108	3453.9	0.00126		3452.77	-0.00122	3453.82	-0.00351
3453.9	0.00616	3452.88	0.00146		3453.78	-0.000389281	3453.98	0.00254		3452.83	-0.000937033	3453.9	-0.00429
3453.98	0.00572	3452.95	0.00214		3453.85	0.000379126	3454.06	0.0035		3452.9	-0.000396211	3453.98	-0.00459
3454.06	0.00502	3453.02	0.0028		3453.92	0.00109	3454.14	0.00398		3452.97	0.000347832	3454.06	-0.00434
3454.14	0.00416	3453.08	0.00342		3453.98	0.00162	3454.22	0.0039		3453.03	0.00122	3454.14	-0.00358
3454.22	0.00326	3453.15	0.00399		3454.05	0.00193	3454.3	0.00329		3453.1	0.00214	3454.22	-0.00242
3454.3	0.00244	3453.22	0.00444		3454.12	0.00201	3454.38	0.00226		3453.17	0.00302	3454.3	-0.00103
3454.38	0.00181	3453.28	0.00473		3454.18	0.00192	3454.46	0.00102		3453.23	0.00379	3454.38	0.000396143
3454.46	0.00143	3453.35	0.00481		3454.25	0.00171	3454.54	-0.000202245		3453.3	0.00439	3454.46	0.00167
3454.54	0.00132	3453.42	0.00463		3454.32	0.00144	3454.62	-0.00117		3453.37	0.00476	3454.54	0.00265
3454.62	0.00145	3453.48	0.00419		3454.38	0.00112	3454.7	-0.00172		3453.43	0.00486	3454.62	0.00327
3454.7	0.00177	3453.55	0.00351		3454.45	0.000715115	3454.78	-0.00174		3453.5	0.0047	3454.7	0.00353
3454.78	0.00219	3453.62	0.00264		3454.52	0.000170005	3454.86	-0.00126		3453.57	0.00426	3454.78	0.00347
3454.86	0.00261	3453.68	0.00166		3454.58	-0.000574482	3454.94	-0.000388761		3453.63	0.00359	3454.86	0.0032
3454.94	0.00296	3453.75	0.000650742		3454.65	-0.00154	3455.02	0.000688546		3453.7	0.00273	3454.94	0.00283
3455.02	0.00319	3453.82	-0.000296456		3454.72	-0.0027	3455.1	0.00175		3453.77	0.00176	3455.02	0.00247
3455.1	0.0033	3453.88	-0.00112		3454.78	-0.00394	3455.18	0.00257		3453.83	0.000749551	3455.1	0.0022
3455.18	0.0033	3453.95	-0.00178		3454.85	-0.00508	3455.26	0.00301		3453.9	-0.000243369	3455.18	0.00207
3455.26	0.00328	3454.02	-0.00225		3454.92	-0.00593	3455.34	0.00297		3453.97	-0.00116	3455.26	0.00209
3455.34	0.00329	3454.08	-0.00254		3454.98	-0.00631	3455.42	0.00249		3454.03	-0.00198	3455.34	0.00225
3455.42	0.00342	3454.15	-0.00266		3455.05	-0.00609	3455.5	0.00167		3454.1	-0.00268	3455.42	0.00252
3455.5	0.00371	3454.22	-0.0026		3455.12	-0.00527	3455.58	0.000686211		3454.17	-0.00326	3455.5	0.00283
3455.58	0.00415	3454.28	-0.00235		3455.18	-0.00395	3455.66	-0.000252894		3454.23	-0.00371	3455.58	0.00314
3455.66	0.00473	3454.35	-0.00192		3455.25	-0.00233	3455.74	-0.000968464		3454.3	-0.00402	3455.66	0.0034
3455.74	0.00536	3454.42	-0.00128		3455.32	-0.000675525	3455.82	-0.00133		3454.37	-0.00414	3455.74	0.00357
3455.82	0.00594	3454.48	-0.000440674		3455.38	0.000735061	3455.9	-0.0013		3454.43	-0.00402	3455.82	0.00359
3455.9	0.00636	3454.55	0.00057339		3455.45	0.00169	3455.98	-0.00089771		3454.5	-0.0036	3455.9	0.00346
3455.98	0.00655	3454.62	0.00171		3455.52	0.00206	3456.06	-0.000246426		3454.57	-0.00285	3455.98	0.00314
3456.06	0.00646	3454.68	0.00287		3455.58	0.00186	3456.14	0.000499524		3454.63	-0.00174	3456.06	0.00265
3456.14	0.00608	3454.75	0.00397		3455.65	0.00118	3456.22	0.00117		3454.7	-0.000324955	3456.14	0.00198
3456.22	0.00546	3454.82	0.0049		3455.72	0.000224247	3456.3	0.00162		3454.77	0.0013	3456.22	0.00118
3456.3	0.0047	3454.88	0.00557		3455.78	-0.000803526	3456.38	0.00176		3454.83	0.00297	3456.3	0.000293335
3456.38	0.00388	3454.95	0.00594		3455.85	-0.00171	3456.46	0.00155		3454.9	0.0045	3456.38	-0.000627123
3456.46	0.00311	3455.02	0.006		3455.92	-0.00236	3456.54	0.00104		3454.97	0.00571	3456.46	-0.00151
3456.54	0.00248	3455.08	0.00578		3455.98	-0.0027	3456.62	0.000323278		3455.03	0.00644	3456.54	-0.0023
3456.62	0.00202	3455.15	0.00535		3456.05	-0.00278	3456.7	-0.000481669		3455.1	0.00662	3456.62	-0.00295
3456.7	0.00175	3455.22	0.0048		3456.12	-0.00266	3456.78	-0.00125		3455.17	0.00627	3456.7	-0.00341
3456.78	0.00163	3455.28	0.0042		3456.18	-0.00244	3456.86	-0.00186		3455.23	0.00547	3456.78	-0.00367
3456.86	0.00162	3455.35	0.00364		3456.25	-0.00223	3456.94	-0.00226		3455.3	0.00439	3456.86	-0.00374
3456.94	0.00166	3455.42	0.00314		3456.32	-0.00205	3457.02	-0.0024		3455.37	0.00324	3456.94	-0.00363
3457.02	0.00171	3455.48	0.00275		3456.38	-0.0019	3457.1	-0.0023		3455.43	0.0022	3457.02	-0.00337
3457.1	0.00174	3455.55	0.00245		3456.45	-0.00176	3457.18	-0.002		3455.5	0.0014	3457.1	-0.00297
3457.18	0.00176	3455.62	0.00226		3456.52	-0.00156	3457.26	-0.00154		3455.57	0.000901397	3457.18	-0.00247
3457.26	0.00179	3455.68	0.00216		3456.58	-0.00127	3457.34	-0.000969667		3455.63	0.000650439	3457.26	-0.00189
3457.34	0.00188	3455.75	0.00214		3456.65	-0.000870786	3457.42	-0.000351554		3455.7	0.000537254	3457.34	-0.00124
3457.42	0.00208	3455.82	0.00217		3456.72	-0.000397313	3457.5	0.000272955		3455.77	0.000406767	3457.42	-0.000567044
3457.5	0.00243	3455.88	0.00224		3456.78	8.14684e-05	3457.58	0.000859851		3455.83	0.000108236	3457.5	0.000103725
3457.58	0.00294	3455.95	0.00232		3456.85	0.000478774	3457.66	0.00136		3455.9	-0.000460998	3457.58	0.000728971
3457.66	0.00361	3456.02	0.00235		3456.92	0.000713829	3457.74	0.00173		3455.97	-0.00132	3457.66	0.00126
3457.74	0.00439	3456.08	0.00232		3456.98	0.00073473	3457.82	0.00192		3456.03	-0.00241	3457.74	0.00166
3457.82	0.00522	3456.15	0.00219		3457.05	0.000532689	3457.9	0.00187		3456.1	-0.00358	3457.82	0.00188
3457.9	0.00602	3456.22	0.00197		3457.12	0.000143472	3457.98	0.00156		3456.17	-0.00463	3457.9	0.00191
3457.98	0.0067	3456.28	0.00168		3457.18	-0.000363983	3458.06	0.000992158		3456.23	-0.00537	3457.98	0.00176
3458.06	0.0072	3456.35	0.00138		3457.25	-0.000907787	3458.14	0.000210743		3456.3	-0.00565	3458.06	0.00145
3458.14	0.00745	3456.42	0.00116		3457.32	-0.00142	3458.22	-0.000703759		3456.37	-0.0054	3458.14	0.00104
3458.22	0.00743	3456.48	0.00109		3457.38	-0.00184	3458.3	-0.00164		3456.43	-0.00463	3458.22	0.000599674
3458.3	0.00713	3456.55	0.00124		3457.45	-0.00218	3458.38	-0.00246		3456.5	-0.00347	3458.3	0.00020921
3458.38	0.00659	3456.62	0.00162		3457.52	-0.00245	3458.46	-0.00306		3456.57	-0.00209	3458.38	-6.60147e-05
3458.46	0.00586	3456.68	0.0022		3457.58	-0.00269	3458.54	-0.00335		3456.63	-0.000689656	3458.46	-0.000176429
3458.54	0.00498	3456.75	0.00286		3457.65	-0.00295	3458.62	-0.00331		3456.7	0.000542117	3458.54	-9.82169e-05
3458.62	0.00404	3456.82	0.0035		3457.72	-0.00325	3458.7	-0.00298		3456.77	0.00148	3458.62	0.000164431
3458.7	0.00308	3456.88	0.00398		3457.78	-0.00358	3458.78	-0.00245		3456.83	0.00208	3458.7	0.000582288
3458.78	0.00217	3456.95	0.00418		3457.85	-0.00391	3458.86	-0.00184		3456.9	0.00237	3458.78	0.00111
3458.86	0.00135	3457.02	0.00405		3457.92	-0.00419	3458.94	-0.0013		3456.97	0.00244	3458.86	0.00169
3458.94	0.000649718	3457.08	0.00362		3457.98	-0.00435	3459.02	-0.000929618		3457.03	0.0024	3458.94	0.00227
3459.02	0.000109691	3457.15	0.00296		3458.05	-0.00436	3459.1	-0.000793865		3457.1	0.00236	3459.02	0.0028
3459.1	-0.000252062	3457.22	0.00219		3458.12	-0.00417	3459.18	-0.000883407		3457.17	0.0024	3459.1	0.00325
3459.18	-0.000418087	3457.28	0.00144		3458.18	-0.00379	3459.26	-0.00113		3457.23	0.00254	3459.18	0.00361
3459.26	-0.000377581	3457.35	0.000806672		3458.25	-0.00326	3459.34	-0.00142		3457.3	0.00274	3459.26	0.00386
3459.34	-0.000129333	3457.42	0.000344337		3458.32	-0.00261	3459.42	-0.00165		3457.37	0.00295	3459.34	0.00401
3459.42	0.00031463	3457.48	3.76186e-05		3458.38	-0.00191	3459.5	-0.0017		3457.43	0.00305	3459.42	0.00404
3459.5	0.000926233	3457.55	-0.000179453		3458.45	-0.0012	3459.58	-0.00154		3457.5	0.00299	3459.5	0.00395
3459.58	0.00166	3457.62	-0.00039854		3458.52	-0.000530579	3459.66	-0.00121		3457.57	0.00272	3459.58	0.00372
3459.66	0.00246	3457.68	-0.000701706		3458.58	6.45133e-05	3459.74	-0.000791311		3457.63	0.00223	3459.66	0.00333
3459.74	0.00326	3457.75	-0.00113		3458.65	0.000556324	3459.82	-0.00042536		3457.7	0.00158	3459.74	0.00278
3459.82	0.00401	3457.82	-0.00165		3458.72	0.000918091	3459.9	-0.000262533		3457.77	0.000834629	3459.82	0.00207
3459.9	0.00465	3457.88	-0.00219		3458.78	0.00112	3459.98	-0.000423884		3457.83	7.56991e-05	3459.9	0.00123
3459.98	0.00516	3457.95	-0.00261		3458.85	0.00115	3460.06	-0.000968595		3457.9	-0.000626015	3459.98	0.000325172
3460.06	0.00555	3458.02	-0.00275		3458.92	0.000974806	3460.14	-0.00187		3457.97	-0.00123	3460.06	-0.000566077
3460.14	0.00583	3458.08	-0.00251		3458.98	0.000611342	3460.22	-0.00304		3458.03	-0.00171	3460.14	-0.00133
3460.22	0.00604	3458.15	-0.00182		3459.05	8.99733e-05	3460.3	-0.0043		3458.1	-0.0021	3460.22	-0.00184
3460.3	0.00623	3458.22	-0.000720061		3459.12	-0.000522753	3460.38	-0.00546		3458.17	-0.00241	3460.3	-0.00201
3460.38	0.00641	3458.28	0.000695312		3459.18	-0.00113	3460.46	-0.00635		3458.23	-0.00266	3460.38	-0.00176
3460.46	0.00659	3458.35	0.00226		3459.25	-0.00162	3460.54	-0.00685		3458.3	-0.00286	3460.46	-0.00108
3460.54	0.00676	3458.42	0.00378		3459.32	-0.00189	3460.62	-0.0069		3458.37	-0.00298	3460.54	-1.33072e-05
3460.62	0.00688	3458.48	0.0051		3459.38	-0.00184	3460.7	-0.00655		3458.43	-0.00299	3460.62	0.00131
3460.7	0.00691	3458.55	0.00608		3459.45	-0.00145	3460.78	-0.0059		3458.5	-0.00284	3460.7	0.00273
3460.78	0.00681	3458.62	0.00669		3459.52	-0.000721676	3460.86	-0.00509		3458.57	-0.0025	3460.78	0.00404
3460.86	0.00658	3458.68	0.00693		3459.58	0.000264686	3460.94	-0.00429		3458.63	-0.00197	3460.86	0.00504
3460.94	0.00624	3458.75	0.00689		3459.65	0.0014	3461.02	-0.00362		3458.7	-0.00128	3460.94	0.0056
3461.02	0.00585	3458.82	0.00667		3459.72	0.00256	3461.1	-0.00315		3458.77	-0.000495841	3461.02	0.00562
3461.1	0.0055	3458.88	0.00637		3459.78	0.00361	3461.18	-0.00289		3458.83	0.000273873	3461.1	0.00511
3461.18	0.00525	3458.95	0.00606		3459.85	0.00448	3461.26	-0.00279		3458.9	0.000925163	3461.18	0.00416
3461.26	0.00519	3459.02	0.00579		3459.92	0.00511	3461.34	-0.00276		3458.97	0.00137	3461.26	0.00294
3461.34	0.00535	3459.08	0.00555		3459.98	0.0055	3461.42	-0.0027		3459.03	0.00154	3461.34	0.00166
3461.42	0.00572	3459.15	0.00529		3460.05	0.00567	3461.5	-0.00253		3459.1	0.00145	3461.42	0.000521508
3461.5	0.00623	3459.22	0.00499		3460.12	0.00566	3461.58	-0.00218		3459.17	0.00112	3461.5	-0.000288601
3461.58	0.0068	3459.28	0.0046		3460.18	0.00551	3461.66	-0.00166		3459.23	0.000639724	3461.58	-0.000666795
3461.66	0.00733	3459.35	0.00411		3460.25	0.00521	3461.74	-0.001		3459.3	0.00010426	3461.66	-0.000591294
3461.74	0.00771	3459.42	0.00357		3460.32	0.00476	3461.82	-0.000293343		3459.37	-0.000387753	3461.74	-0.000125757
3461.82	0.00789	3459.48	0.00301		3460.38	0.00411	3461.9	0.000387708		3459.43	-0.000757395	3461.82	0.000598248
3461.9	0.00784	3459.55	0.00253		3460.45	0.00323	3461.98	0.000957731		3459.5	-0.000956206	3461.9	0.00141
3461.98	0.0076	3459.62	0.0022		3460.52	0.00212	3462.06	0.00136		3459.57	-0.000968953	3461.98	0.00215
3462.06	0.00723	3459.68	0.00207		3460.58	0.000804465	3462.14	0.00157		3459.63	-0.000808643	3462.06	0.00266
3462.14	0.00681	3459.75	0.00218		3460.65	-0.00062151	3462.22	0.0016		3459.7	-0.000506816	3462.14	0.00289
3462.22	0.00643	3459.82	0.00252		3460.72	-0.00202	3462.3	0.00149		3459.77	-0.000103128	3462.22	0.00282
3462.3	0.00615	3459.88	0.00305		3460.78	-0.00323	3462.38	0.0013		3459.83	0.000362277	3462.3	0.00253
3462.38	0.006	3459.95	0.00368		3460.85	-0.00408	3462.46	0.00108		3459.9	0.000851712	3462.38	0.00212
3462.46	0.006	3460.02	0.00434		3460.92	-0.00444	3462.54	0.000903463		3459.97	0.00133	3462.46	0.00173
3462.54	0.00613	3460.08	0.00494		3460.98	-0.00425	3462.62	0.000790664		3460.03	0.00175	3462.54	0.00151
3462.62	0.00635	3460.15	0.0054		3461.05	-0.00352	3462.7	0.000754516		3460.1	0.00208	3462.62	0.00155
3462.7	0.00662	3460.22	0.00569		3461.12	-0.00236	3462.78	0.000780879		3460.17	0.00227	3462.7	0.00192
3462.78	0.00692	3460.28	0.00579		3461.18	-0.000911151	3462.86	0.000836157		3460.23	0.00226	3462.78	0.0026
3462.86	0.00721	3460.35	0.00573		3461.25	0.000636359	3462.94	0.000875529		3460.3	0.00203	3462.86	0.00354
3462.94	0.00745	3460.42	0.00556		3461.32	0.0021	3463.02	0.000853421		3460.37	0.00157	3462.94	0.00464
3463.02	0.0076	3460.48	0.00535		3461.38	0.00334	3463.1	0.000734547		3460.43	0.000889849	3463.02	0.00579
3463.1	0.00762	3460.55	0.00516		3461.45	0.00427	3463.18	0.000503633		3460.5	5.42241e-05	3463.1	0.00685
3463.18	0.00747	3460.62	0.00505		3461.52	0.00487	3463.26	0.000171936		3460.57	-0.000854703	3463.18	0.00773
3463.26	0.00712	3460.68	0.00505		3461.58	0.00515	3463.34	-0.000221177		3460.63	-0.00174	3463.26	0.00836
3463.34	0.00654	3460.75	0.00515		3461.65	0.00519	3463.42	-0.000612707		3460.7	-0.0025	3463.34	0.0087
3463.42	0.00576	3460.82	0.00534		3461.72	0.00503	3463.5	-0.000926656		3460.77	-0.00306	3463.42	0.00879
3463.5	0.00485	3460.88	0.00556		3461.78	0.00474	3463.58	-0.00109		3460.83	-0.00339	3463.5	0.00867
3463.58	0.0039	3460.95	0.00574		3461.85	0.00433	3463.66	-0.00105		3460.9	-0.00347	3463.58	0.00842
3463.66	0.00305	3461.02	0.00582		3461.92	0.0038	3463.74	-0.000786781		3460.97	-0.00335	3463.66	0.0081
3463.74	0.00241	3461.08	0.00574		3461.98	0.00316	3463.82	-0.000335559		3461.03	-0.00307	3463.74	0.0078
3463.82	0.00206	3461.15	0.00548		3462.05	0.0024	3463.9	0.000225377		3461.1	-0.0027	3463.82	0.00756
3463.9	0.00205	3461.22	0.00504		3462.12	0.00156	3463.98	0.000776522		3461.17	-0.00226	3463.9	0.0074
3463.98	0.00232	3461.28	0.00443		3462.18	0.000712443	3464.06	0.00118		3461.23	-0.0018	3463.98	0.0073
3464.06	0.00279	3461.35	0.00371		3462.25	-3.94777e-05	3464.14	0.0013		3461.3	-0.0013	3464.06	0.00721
3464.14	0.00329	3461.42	0.00293		3462.32	-0.000566453	3464.22	0.00103		3461.37	-0.000742639	3464.14	0.0071
3464.22	0.00369	3461.48	0.00216		3462.38	-0.000749212	3464.3	0.000350171		3461.43	-0.000115547	3464.22	0.0069
3464.3	0.00387	3461.55	0.00145		3462.45	-0.000506873	3464.38	-0.000725749		3461.5	0.00059318	3464.3	0.0066
3464.38	0.00378	3461.62	0.000860938		3462.52	0.000176896	3464.46	-0.00209		3461.57	0.00137	3464.38	0.0062
3464.46	0.00343	3461.68	0.000428332		3462.58	0.00124	3464.54	-0.00359		3461.63	0.00217	3464.46	0.00573
3464.54	0.00293	3461.75	0.000174764		3462.65	0.00254	3464.62	-0.00503		3461.7	0.00294	3464.54	0.00526
3464.62	0.00242	3461.82	0.000104457		3462.72	0.00389	3464.7	-0.00623		3461.77	0.00359	3464.62	0.00484
3464.7	0.00205	3461.88	0.000201174		3462.78	0.00507	3464.78	-0.00703		3461.83	0.00408	3464.7	0.00455
3464.78	0.00194	3461.95	0.000427114		3462.85	0.00588	3464.86	-0.00734		3461.9	0.00436	3464.78	0.00442
3464.86	0.00214	3462.02	0.000723953		3462.92	0.00618	3464.94	-0.00712		3461.97	0.00442	3464.86	0.00445
3464.94	0.00262	3462.08	0.00102		3462.98	0.00591	3465.02	-0.00641		3462.03	0.0043	3464.94	0.00462
3465.02	0.00327	3462.15	0.00123		3463.05	0.0051	3465.1	-0.00529		3462.1	0.00407	3465.02	0.00483
3465.1	0.00394	3462.22	0.00128		3463.12	0.00387	3465.18	-0.00388		3462.17	0.00381	3465.1	0.00502
3465.18	0.0045	3462.28	0.00111		3463.18	0.00241	3465.26	-0.0023		3462.23	0.00361	3465.18	0.0051
3465.26	0.00484	3462.35	0.000717815		3463.25	0.000927541	3465.34	-0.000647627		3462.3	0.00356	3465.26	0.005
3465.34	0.00492	3462.42	0.000119909		3463.32	-0.000376712	3465.42	0.000966974		3462.37	0.00369	3465.34	0.00472
3465.42	0.00477	3462.48	-0.000608397		3463.38	-0.00134	3465.5	0.00247		3462.43	0.00404	3465.42	0.00427
3465.5	0.0045	3462.55	-0.00136		3463.45	-0.00186	3465.58	0.00381		3462.5	0.00459	3465.5	0.0037
3465.58	0.00423	3462.62	-0.002		3463.52	-0.0019	3465.66	0.00492		3462.57	0.0053	3465.58	0.00309
3465.66	0.00408	3462.68	-0.00242		3463.58	-0.00152	3465.74	0.00575		3462.63	0.0061	3465.66	0.00252
3465.74	0.00411	3462.75	-0.00254		3463.65	-0.000786971	3465.82	0.00625		3462.7	0.00694	3465.74	0.00204
3465.82	0.00432	3462.82	-0.00232		3463.72	0.000156778	3465.9	0.00638		3462.77	0.00772	3465.82	0.00169
3465.9	0.00463	3462.88	-0.00181		3463.78	0.00118	3465.98	0.00611		3462.83	0.0084	3465.9	0.00145
3465.98	0.00492	3462.95	-0.00109		3463.85	0.00213	3466.06	0.00545		3462.9	0.00891	3465.98	0.00129
3466.06	0.00507	3463.02	-0.000326313		3463.92	0.00292	3466.14	0.00444		3462.97	0.00925	3466.06	0.00118
3466.14	0.00497	3463.08	0.000350926		3463.98	0.00343	3466.22	0.00316		3463.03	0.00939	3466.14	0.00107
3466.22	0.00459	3463.15	0.000811154		3464.05	0.00363	3466.3	0.00173		3463.1	0.00939	3466.22	0.000959415
3466.3	0.00398	3463.22	0.000981415		3464.12	0.0035	3466.38	0.000275356		3463.17	0.00926	3466.3	0.000848082
3466.38	0.00323	3463.28	0.000859443		3464.18	0.00306	3466.46	-0.00106		3463.23	0.00907	3466.38	0.000774575
3466.46	0.0025	3463.35	0.00051492		3464.25	0.00237	3466.54	-0.00219		3463.3	0.00886	3466.46	0.000787876
3466.54	0.00193	3463.42	7.32958e-05		3464.32	0.00153	3466.62	-0.00302		3463.37	0.00866	3466.54	0.000934265
3466.62	0.00163	3463.48	-0.000314457		3464.38	0.000655451	3466.7	-0.00354		3463.43	0.00845	3466.62	0.00124
3466.7	0.00164	3463.55	-0.000509218		3464.45	-0.000127833	3466.78	-0.00378		3463.5	0.00821	3466.7	0.0017
3466.78	0.00194	3463.62	-0.000419342		3464.52	-0.000704125	3466.86	-0.00378		3463.57	0.00787	3466.78	0.00228
3466.86	0.00244	3463.68	-2.58064e-05		3464.58	-0.000988185	3466.94	-0.00362		3463.63	0.00737	3466.86	0.00291
3466.94	0.00303	3463.75	0.000609549		3464.65	-0.000942867	3467.02	-0.00336		3463.7	0.00663	3466.94	0.00351
3467.02	0.00361	3463.82	0.00136		3464.72	-0.000590088	3467.1	-0.00307		3463.77	0.00564	3467.02	0.00398
3467.1	0.00412	3463.88	0.00204		3464.78	-1.15074e-05	3467.18	-0.00277		3463.83	0.00442	3467.1	0.00427
3467.18	0.00453	3463.95	0.00249		3464.85	0.000662741	3467.26	-0.00246		3463.9	0.00305	3467.18	0.00434
3467.26	0.00488	3464.02	0.00257		3464.92	0.00128	3467.34	-0.00214		3463.97	0.00164	3467.26	0.00418
3467.34	0.00526	3464.08	0.00222		3464.98	0.00168	3467.42	-0.00177		3464.03	0.000348703	3467.34	0.00384
3467.42	0.00572	3464.15	0.00149		3465.05	0.00174	3467.5	-0.00133		3464.1	-0.000691449	3467.42	0.00336
3467.5	0.0063	3464.22	0.000494731		3465.12	0.00141	3467.58	-0.0007958		3464.17	-0.00138	3467.5	0.0028
3467.58	0.00698	3464.28	-0.000568746		3465.18	0.000694822	3467.66	-0.000155318		3464.23	-0.0017	3467.58	0.00224
3467.66	0.00769	3464.35	-0.00148		3465.25	-0.000321395	3467.74	0.000585115		3464.3	-0.00168	3467.66	0.00174
3467.74	0.0083	3464.42	-0.00204		3465.32	-0.0015	3467.82	0.00141		3464.37	-0.00142	3467.74	0.00132
3467.82	0.0087	3464.48	-0.00212		3465.38	-0.00266	3467.9	0.00228		3464.43	-0.00107	3467.82	0.00104
3467.9	0.00879	3464.55	-0.00169		3465.45	-0.00364	3467.98	0.00318		3464.5	-0.000768555	3467.9	0.000899317
3467.98	0.00853	3464.62	-0.000799277		3465.52	-0.0043	3468.06	0.00405		3464.57	-0.000619507	3467.98	0.00091499
3468.06	0.00794	3464.68	0.000374836		3465.58	-0.00454	3468.14	0.00485		3464.63	-0.000664332	3468.06	0.00108
3468.14	0.00715	3464.75	0.00162		3465.65	-0.00433	3468.22	0.00555		3464.7	-0.000872578	3468.14	0.00139
3468.22	0.00631	3464.82	0.00271		3465.72	-0.0037	3468.3	0.00611		3464.77	-0.00115	3468.22	0.00179
3468.3	0.00557	3464.88	0.00348		3465.78	-0.00273	3468.38	0.00649		3464.83	-0.00138	3468.3	0.00226
3468.38	0.00508	3464.95	0.00381		3465.85	-0.00153	3468.46	0.00668		3464.9	-0.00144	3468.38	0.00273
3468.46	0.00491	3465.02	0.00371		3465.92	-0.000200566	3468.54	0.00667		3464.97	-0.00125	3468.46	0.00313
3468.54	0.00506	3465.08	0.00327		3465.98	0.00115	3468.62	0.00647		3465.03	-0.000797712	3468.54	0.00339
3468.62	0.00545	3465.15	0.00266		3466.05	0.00244	3468.7	0.00611		3465.1	-0.000141588	3468.62	0.00346
3468.7	0.00595	3465.22	0.00204		3466.12	0.00361	3468.78	0.00562		3465.17	0.00060488	3468.7	0.00331
3468.78	0.00643	3465.28	0.00158		3466.18	0.00463	3468.86	0.00507		3465.23	0.0013	3468.78	0.00295
3468.86	0.00676	3465.35	0.00135		3466.25	0.00546	3468.94	0.00449		3465.3	0.00182	3468.86	0.0024
3468.94	0.00689	3465.42	0.00136		3466.32	0.00611	3469.02	0.00394		3465.37	0.00208	3468.94	0.00174
3469.02	0.00678	3465.48	0.00153		3466.38	0.00656	3469.1	0.00345		3465.43	0.00205	3469.02	0.00105
3469.1	0.0065	3465.55	0.00174		3466.45	0.00684	3469.18	0.00305		3465.5	0.00181	3469.1	0.000396923
3469.18	0.00612	3465.62	0.00186		3466.52	0.00696	3469.26	0.00276		3465.57	0.00144	3469.18	-0.000137318
3469.26	0.00574	3465.68	0.00182		3466.58	0.00693	3469.34	0.00258		3465.63	0.00109	3469.26	-0.000511275
3469.34	0.00544	3465.75	0.00162		3466.65	0.0068	3469.42	0.00251		3465.7	0.000892856	3469.34	-0.000708727
3469.42	0.00527	3465.82	0.00134		3466.72	0.00659	3469.5	0.00256		3465.77	0.000944901	3469.42	-0.000740045
3469.5	0.00523	3465.88	0.00113		3466.78	0.00632	3469.58	0.0027		3465.83	0.00129	3469.5	-0.000634335
3469.58	0.0053	3465.95	0.00117		3466.85	0.00601	3469.66	0.00293		3465.9	0.00193	3469.58	-0.00042849
3469.66	0.00545	3466.02	0.0016		3466.92	0.00562	3469.74	0.00322		3465.97	0.00281	3469.66	-0.00015646
3469.74	0.00565	3466.08	0.00252		3466.98	0.00516	3469.82	0.00354		3466.03	0.00383	3469.74	0.000158286
3469.82	0.0059	3466.15	0.00387		3467.05	0.00458	3469.9	0.00385		3466.1	0.0049	3469.82	0.000505317
3469.9	0.00622	3466.22	0.00553		3467.12	0.00386	3469.98	0.00411		3466.17	0.00592	3469.9	0.000884602
3469.98	0.00665	3466.28	0.00725		3467.18	0.00303	3470.06	0.00426		3466.23	0.00681	3469.98	0.0013
3470.06	0.00724	3466.35	0.0088		3467.25	0.00211	3470.14	0.00426		3466.3	0.00749	3470.06	0.00175
3470.14	0.008	3466.42	0.00995		3467.32	0.00121	3470.22	0.00411		3466.37	0.00791	3470.14	0.00223
3470.22	0.00891	3466.48	0.01057		3467.38	0.000414428	3470.3	0.0038		3466.43	0.00802	3470.22	0.00271
3470.3	0.00992	3466.55	0.01065		3467.45	-0.000142781	3470.38	0.00335		3466.5	0.00778	3470.3	0.00316
3470.38	0.01092	3466.62	0.01033		3467.52	-0.000366743	3470.46	0.00283		3466.57	0.00718	3470.38	0.00353
3470.46	0.01176	3466.68	0.00983		3467.58	-0.000205046	3470.54	0.0023		3466.63	0.00625	3470.46	0.00379
3470.54	0.01233	3466.75	0.00943		3467.65	0.0003294	3470.62	0.00184		3466.7	0.00505	3470.54	0.00391
3470.62	0.01253	3466.82	0.00934		3467.72	0.00115	3470.7	0.0015		3466.77	0.00367	3470.62	0.00387
3470.7	0.01231	3466.88	0.00972		3467.78	0.00212	3470.78	0.00133		3466.83	0.00228	3470.7	0.0037
3470.78	0.01173	3466.95	0.01059		3467.85	0.00307	3470.86	0.00134		3466.9	0.00101	3470.78	0.00343
3470.86	0.01086	3467.02	0.01185		3467.92	0.00382	3470.94	0.00153		3466.97	1.32127e-05	3470.86	0.0031
3470.94	0.00986	3467.08	0.01327		3467.98	0.00425	3471.02	0.00185		3467.03	-0.000607021	3470.94	0.00278
3471.02	0.0089	3467.15	0.01462		3468.05	0.00431	3471.1	0.00222		3467.1	-0.000819166	3471.02	0.00252
3471.1	0.00811	3467.22	0.01566		3468.12	0.00402	3471.18	0.00258		3467.17	-0.000667179	3471.1	0.00236
3471.18	0.00759	3467.28	0.01624		3468.18	0.00349	3471.26	0.00285		3467.23	-0.000265437	3471.18	0.00235
3471.26	0.0074	3467.35	0.0163		3468.25	0.00288	3471.34	0.00295		3467.3	0.000226526	3471.26	0.00248
3471.34	0.00749	3467.42	0.01589		3468.32	0.00238	3471.42	0.00285		3467.37	0.000642006	3471.34	0.00274
3471.42	0.0078	3467.48	0.01516		3468.38	0.00213	3471.5	0.00251		3467.43	0.000848716	3471.42	0.00308
3471.5	0.00822	3467.55	0.01424		3468.45	0.00223	3471.58	0.00194		3467.5	0.000783265	3471.5	0.00347
3471.58	0.00864	3467.62	0.01328		3468.52	0.0027	3471.66	0.00117		3467.57	0.000469179	3471.58	0.00384
3471.66	0.00899	3467.68	0.01233		3468.58	0.00347	3471.74	0.000277157		3467.63	1.31473e-05	3471.66	0.00417
3471.74	0.00921	3467.75	0.01138		3468.65	0.00442	3471.82	-0.000677374		3467.7	-0.000420236	3471.74	0.00443
3471.82	0.00931	3467.82	0.01035		3468.72	0.00538	3471.9	-0.0016		3467.77	-0.000649251	3471.82	0.00462
3471.9	0.00932	3467.88	0.00916		3468.78	0.00617	3471.98	-0.00242		3467.83	-0.000521218	3471.9	0.00477
3471.98	0.00928	3467.95	0.00772		3468.85	0.00666	3472.06	-0.00306		3467.9	4.75964e-05	3471.98	0.00493
3472.06	0.00924	3468.02	0.00602		3468.92	0.00674	3472.14	-0.00347		3467.97	0.00105	3472.06	0.00516
3472.14	0.00922	3468.08	0.00413		3468.98	0.00639	3472.22	-0.00363		3468.03	0.00238	3472.14	0.00551
3472.22	0.00922	3468.15	0.00223		3469.05	0.00562	3472.3	-0.00353		3468.1	0.00386	3472.22	0.00598
3472.3	0.00921	3468.22	0.000506265		3469.12	0.00453	3472.38	-0.00321		3468.17	0.00529	3472.3	0.00657
3472.38	0.00915	3468.28	-0.000840313		3469.18	0.00323	3472.46	-0.0027		3468.23	0.00646	3472.38	0.00722
3472.46	0.00901	3468.35	-0.00168		3469.25	0.00187	3472.54	-0.00205		3468.3	0.00722	3472.46	0.00783
3472.54	0.00877	3468.42	-0.00197		3469.32	0.000587105	3472.62	-0.00129		3468.37	0.00751	3472.54	0.00829
3472.62	0.00846	3468.48	-0.00182		3469.38	-0.000477599	3472.7	-0.000449002		3468.43	0.00734	3472.62	0.00849
3472.7	0.00811	3468.55	-0.00141		3469.45	-0.00122	3472.78	0.000445886		3468.5	0.0068	3472.7	0.00835
3472.78	0.00779	3468.62	-0.000994529		3469.52	-0.00156	3472.86	0.00139		3468.57	0.00605	3472.78	0.00787
3472.86	0.00759	3468.68	-0.000800457		3469.58	-0.00148	3472.94	0.00236		3468.63	0.00523	3472.86	0.00707
3472.94	0.00756	3468.75	-0.000978948		3469.65	-0.00101	3473.02	0.00334		3468.7	0.00449	3472.94	0.00607
3473.02	0.0077	3468.82	-0.00155		3469.72	-0.000255511	3473.1	0.0043		3468.77	0.00391	3473.02	0.00501
3473.1	0.00799	3468.88	-0.0024		3469.78	0.000663875	3473.18	0.00517		3468.83	0.00356	3473.1	0.00407
3473.18	0.00833	3468.95	-0.00327		3469.85	0.00158	3473.26	0.00588		3468.9	0.00341	3473.18	0.00336
3473.26	0.00861	3469.02	-0.00387		3469.92	0.00234	3473.34	0.00636		3468.97	0.00344	3473.26	0.00299
3473.34	0.0087	3469.08	-0.00391		3469.98	0.00281	3473.42	0.00653		3469.03	0.0036	3473.34	0.00295
3473.42	0.0085	3469.15	-0.00319		3470.05	0.00293	3473.5	0.00636		3469.1	0.00387	3473.42	0.00317
3473.5	0.00794	3469.22	-0.00166		3470.12	0.0027	3473.58	0.00582		3469.17	0.00422	3473.5	0.00354
3473.58	0.00703	3469.28	0.000569162		3470.18	0.0022	3473.66	0.00496		3469.23	0.00466	3473.58	0.00389
3473.66	0.00585	3469.35	0.00321		3470.25	0.00158	3473.74	0.00386		3469.3	0.00519	3473.66	0.00409
3473.74	0.00453	3469.42	0.00589		3470.32	0.00102	3473.82	0.00264		3469.37	0.00579	3473.74	0.00405
3473.82	0.00323	3469.48	0.0082		3470.38	0.000676506	3473.9	0.00144		3469.43	0.00641	3473.82	0.00375
3473.9	0.0021	3469.55	0.00982		3470.45	0.000667221	3473.98	0.000405515		3469.5	0.00696	3473.9	0.00327
3473.98	0.00127	3469.62	0.01053		3470.52	0.00102	3474.06	-0.000349607		3469.57	0.00731	3473.98	0.00274
3474.06	0.000799905	3469.68	0.01028		3470.58	0.00169	3474.14	-0.000742359		3469.63	0.0073	3474.06	0.00234
3474.14	0.00067734	3469.75	0.0092		3470.65	0.00255	3474.22	-0.000739555		3469.7	0.00682	3474.14	0.00221
3474.22	0.000831587	3469.82	0.00755		3470.72	0.00342	3474.3	-0.000359114		3469.77	0.00578	3474.22	0.00247
3474.3	0.00115	3469.88	0.00567		3470.78	0.00413	3474.38	0.000335201		3469.83	0.00421	3474.3	0.00312
3474.38	0.00149	3469.95	0.0039		3470.85	0.00456	3474.46	0.00125		3469.9	0.00223	3474.38	0.0041
3474.46	0.00175	3470.02	0.00255		3470.92	0.00464	3474.54	0.00225		3469.97	5.72408e-05	3474.46	0.00524
3474.54	0.00185	3470.08	0.0018		3470.98	0.00441	3474.62	0.00324		3470.03	-0.002	3474.54	0.00634
3474.62	0.00176	3470.15	0.00174		3471.05	0.00394	3474.7	0.00411		3470.1	-0.00364	3474.62	0.00719
3474.7	0.00151	3470.22	0.00234		3471.12	0.00339	3474.78	0.00476		3470.17	-0.00456	3474.7	0.00761
3474.78	0.00116	3470.28	0.00349		3471.18	0.00288	3474.86	0.00515		3470.23	-0.0046	3474.78	0.00753
3474.86	0.000805836	3470.35	0.005		3471.25	0.0025	3474.94	0.00527		3470.3	-0.00371	3474.86	0.00693
3474.94	0.00053624	3470.42	0.0067		3471.32	0.0023	3475.02	0.00513		3470.37	-0.002	3474.94	0.00593
3475.02	0.000417828	3470.48	0.00838		3471.38	0.00223	3475.1	0.00477		3470.43	0.000287892	3475.02	0.00469
3475.1	0.000487979	3470.55	0.00989		3471.45	0.00222	3475.18	0.00426		3470.5	0.00281	3475.1	0.00342
3475.18	0.000749886	3470.62	0.01111		3471.52	0.00214	3475.26	0.00367		3470.57	0.00521	3475.18	0.00232
3475.26	0.00118	3470.68	0.01194		3471.58	0.00189	3475.34	0.00308		3470.63	0.00716	3475.26	0.00156
3475.34	0.00172	3470.75	0.01233		3471.65	0.00143	3475.42	0.00257		3470.7	0.00843	3475.34	0.00122
3475.42	0.00233	3470.82	0.01226		3471.72	0.000756466	3475.5	0.00217		3470.77	0.00894	3475.42	0.0013
3475.5	0.00295	3470.88	0.01177		3471.78	-5.6981e-05	3475.58	0.00193		3470.83	0.00873	3475.5	0.00174
3475.58	0.00352	3470.95	0.01092		3471.85	-0.000887693	3475.66	0.00184		3470.9	0.00797	3475.58	0.00241
3475.66	0.004	3471.02	0.00983		3471.92	-0.00159	3475.74	0.0019		3470.97	0.00689	3475.66	0.00315
3475.74	0.00437	3471.08	0.00865		3471.98	-0.00205	3475.82	0.00207		3471.03	0.00573	3475.74	0.00382
3475.82	0.00459	3471.15	0.00753		3472.05	-0.00216	3475.9	0.00229		3471.1	0.00469	3475.82	0.00427
3475.9	0.00466	3471.22	0.00664		3472.12	-0.0019	3475.98	0.00252		3471.17	0.00391	3475.9	0.00444
3475.98	0.00458	3471.28	0.00609		3472.18	-0.00131	3476.06	0.0027		3471.23	0.00343	3475.98	0.00429
3476.06	0.00438	3471.35	0.00594		3472.25	-0.000460466	3476.14	0.00279		3471.3	0.00322	3476.06	0.00386
3476.14	0.0041	3471.42	0.00621		3472.32	0.00051761	3476.22	0.00276		3471.37	0.0032	3476.14	0.00323
3476.22	0.00382	3471.48	0.00682		3472.38	0.0015	3476.3	0.00262		3471.43	0.00331	3476.22	0.0025
3476.3	0.00362	3471.55	0.00766		3472.45	0.00235	3476.38	0.00237		3471.5	0.00349	3476.3	0.00181
3476.38	0.00359	3471.62	0.00861		3472.52	0.00297	3476.46	0.00203		3471.57	0.00373	3476.38	0.00125
3476.46	0.00379	3471.68	0.00953		3472.58	0.00326	3476.54	0.00165		3471.63	0.00407	3476.46	0.00091826
3476.54	0.00427	3471.75	0.01033		3472.65	0.00318	3476.62	0.00124		3471.7	0.00456	3476.54	0.000833208
3476.62	0.00499	3471.82	0.01095		3472.72	0.00268	3476.7	0.000850087		3471.77	0.00526	3476.62	0.000981502
3476.7	0.0059	3471.88	0.01136		3472.78	0.00174	3476.78	0.000506882		3471.83	0.0062	3476.7	0.0013
3476.78	0.00689	3471.95	0.01159		3472.85	0.000377885	3476.86	0.000235329		3471.9	0.00734	3476.78	0.0017
3476.86	0.00783	3472.02	0.01165		3472.92	-0.00136	3476.94	5.49592e-05		3471.97	0.00862	3476.86	0.00206
3476.94	0.00859	3472.08	0.01155		3472.98	-0.00341	3477.02	-1.99919e-05		3472.03	0.00993	3476.94	0.00231
3477.02	0.0091	3472.15	0.0113		3473.05	-0.00566	3477.1	1.93869e-05		3472.1	0.01116	3477.02	0.00239
3477.1	0.00929	3472.22	0.01089		3473.12	-0.00799	3477.18	0.00017596		3472.17	0.01219	3477.1	0.0023
3477.18	0.00921	3472.28	0.01029		3473.18	-0.01024	3477.26	0.000445066		3472.23	0.01297	3477.18	0.00207
3477.26	0.00891	3472.35	0.00952		3473.25	-0.01228	3477.34	0.000812719		3472.3	0.01351	3477.26	0.00178
3477.34	0.00851	3472.42	0.0086		3473.32	-0.014	3477.42	0.00125		3472.37	0.01385	3477.34	0.00154
3477.42	0.00813	3472.48	0.0076		3473.38	-0.01532	3477.5	0.00173		3472.43	0.01411	3477.42	0.00143
3477.5	0.00785	3472.55	0.00662		3473.45	-0.01618	3477.58	0.00221		3472.5	0.01438	3477.5	0.00149
3477.58	0.00773	3472.62	0.00579		3473.52	-0.01659	3477.66	0.00263		3472.57	0.01476	3477.58	0.00172
3477.66	0.00773	3472.68	0.00521		3473.58	-0.01655	3477.74	0.00296		3472.63	0.01533	3477.66	0.00206
3477.74	0.0078	3472.75	0.00493		3473.65	-0.01611	3477.82	0.00316		3472.7	0.01608	3477.74	0.00243
3477.82	0.00782	3472.82	0.00498		3473.72	-0.01529	3477.9	0.00322		3472.77	0.01698	3477.82	0.00271
3477.9	0.00769	3472.88	0.00526		3473.78	-0.01413	3477.98	0.00313		3472.83	0.01793	3477.9	0.00283
3477.98	0.00732	3472.95	0.00566		3473.85	-0.01266	3478.06	0.00293		3472.9	0.01884	3477.98	0.00274
3478.06	0.00668	3473.02	0.006		3473.92	-0.01091	3478.14	0.00265		3472.97	0.0196	3478.06	0.00246
3478.14	0.0058	3473.08	0.00614		3473.98	-0.00894	3478.22	0.00235		3473.03	0.0201	3478.14	0.00207
3478.22	0.00478	3473.15	0.00595		3474.05	-0.00682	3478.3	0.00205		3473.1	0.0203	3478.22	0.00168
3478.3	0.00376	3473.22	0.0054		3474.12	-0.00466	3478.38	0.0018		3473.17	0.02014	3478.3	0.00142
3478.38	0.00289	3473.28	0.00452		3474.18	-0.0026	3478.46	0.00159		3473.23	0.0196	3478.38	0.00136
3478.46	0.00231	3473.35	0.00342		3474.25	-0.00077084	3478.54	0.00141		3473.3	0.01871	3478.46	0.00155
3478.54	0.00209	3473.42	0.00226		3474.32	0.000708819	3478.62	0.00123		3473.37	0.01747	3478.54	0.00196
3478.62	0.00226	3473.48	0.00121		3474.38	0.00175	3478.7	0.00102		3473.43	0.01592	3478.62	0.0025
3478.7	0.00277	3473.55	0.000423774		3474.45	0.00234	3478.78	0.000761448		3473.5	0.01411	3478.7	0.00305
3478.78	0.00354	3473.62	-2.64534e-05		3474.52	0.00248	3478.86	0.00044539		3473.57	0.0121	3478.78	0.00349
3478.86	0.00442	3473.68	-0.000125012		3474.58	0.00227	3478.94	0.00010754		3473.63	0.00997	3478.86	0.00375
3478.94	0.00529	3473.75	7.17681e-05		3474.65	0.00182	3479.02	-0.000190931		3473.7	0.00781	3478.94	0.0038
3479.02	0.00603	3473.82	0.000457966		3474.72	0.00125	3479.1	-0.000370294		3473.77	0.00573	3479.02	0.00369
3479.1	0.00657	3473.88	0.00090694		3474.78	0.000671218	3479.18	-0.000350891		3473.83	0.00383	3479.1	0.00352
3479.18	0.00688	3473.95	0.0013		3474.85	0.000183162	3479.26	-7.52656e-05		3473.9	0.00221	3479.18	0.0034
3479.26	0.00697	3474.02	0.00156		3474.92	-0.000153443	3479.34	0.000472001		3473.97	0.000931022	3479.26	0.00341
3479.34	0.0069	3474.08	0.00166		3474.98	-0.00030037	3479.42	0.00125		3474.03	3.31122e-05	3479.34	0.00359
3479.42	0.00673	3474.15	0.00161		3475.05	-0.000234293	3479.5	0.00218		3474.1	-0.000487333	3479.42	0.00391
3479.5	0.00654	3474.22	0.00148		3475.12	6.39127e-05	3479.58	0.00311		3474.17	-0.000671588	3479.5	0.00427
3479.58	0.00641	3474.28	0.00136		3475.18	0.000615588	3479.66	0.00391		3474.23	-0.000594112	3479.58	0.00454
3479.66	0.00638	3474.35	0.00133		3475.25	0.00144	3479.74	0.00446		3474.3	-0.000353105	3479.66	0.00459
3479.74	0.00647	3474.42	0.00146		3475.32	0.00256	3479.82	0.00466		3474.37	-5.82228e-05	3479.74	0.00434
3479.82	0.0067	3474.48	0.0018		3475.38	0.00397	3479.9	0.00452		3474.43	0.000183205	3479.82	0.00378
3479.9	0.00704	3474.55	0.00232		3475.45	0.00562	3479.98	0.00409		3474.5	0.000280263	3479.9	0.003
3479.98	0.00745	3474.62	0.003		3475.52	0.00745	3480.06	0.00348		3474.57	0.000171646	3479.98	0.00214
3480.06	0.0079	3474.68	0.00375		3475.58	0.00934	3480.14	0.00285		3474.63	-0.00016344	3480.06	0.00141
3480.14	0.00832	3474.75	0.00446		3475.65	0.01118	3480.22	0.00235		3474.7	-0.000698469	3480.14	0.000980377
3480.22	0.00866	3474.82	0.00504		3475.72	0.01288	3480.3	0.00208		3474.77	-0.00136	3480.22	0.000982282
3480.3	0.00886	3474.88	0.00538		3475.78	0.01436	3480.38	0.0021		3474.83	-0.00203	3480.3	0.00145
3480.38	0.00892	3474.95	0.00541		3475.85	0.01566	3480.46	0.00239		3474.9	-0.00257	3480.38	0.00232
3480.46	0.00881	3475.02	0.0051		3475.92	0.01687	3480.54	0.00286		3474.97	-0.00284	3480.46	0.00345
3480.54	0.00858	3475.08	0.00448		3475.98	0.01818	3480.62	0.0034		3475.03	-0.00273	3480.54	0.00464
3480.62	0.00827	3475.15	0.00361		3476.05	0.01986	3480.7	0.00388		3475.1	-0.00217	3480.62	0.00571
3480.7	0.00797	3475.22	0.00259		3476.12	0.02217	3480.78	0.00421		3475.17	-0.00118	3480.7	0.00649
3480.78	0.00775	3475.28	0.00158		3476.18	0.02536	3480.86	0.00432		3475.23	0.00013127	3480.78	0.00692
3480.86	0.00766	3475.35	0.000703771		3476.25	0.02964	3480.94	0.00424		3475.3	0.00161	3480.86	0.00701
3480.94	0.00773	3475.42	9.82692e-05		3476.32	0.03506	3481.02	0.00403		3475.37	0.00304	3480.94	0.00683
3481.02	0.00794	3475.48	-0.000147258		3476.38	0.0416	3481.1	0.0038		3475.43	0.00422	3481.02	0.00651
3481.1	0.00823	3475.55	6.43875e-06		3476.45	0.04908	3481.18	0.00363		3475.5	0.00497	3481.1	0.00618
3481.18	0.0085	3475.62	0.000541181		3476.52	0.0572	3481.26	0.00361		3475.57	0.00522	3481.18	0.00594
3481.26	0.00865	3475.68	0.00139		3476.58	0.06559	3481.34	0.00376		3475.63	0.005	3481.26	0.00583
3481.34	0.0086	3475.75	0.00243		3476.65	0.0738	3481.42	0.00408		3475.7	0.00443	3481.34	0.00584
3481.42	0.00832	3475.82	0.00355		3476.72	0.0814	3481.5	0.00447		3475.77	0.00374	3481.42	0.00592
3481.5	0.00782	3475.88	0.0046		3476.78	0.08795	3481.58	0.00486		3475.83	0.00318	3481.5	0.00599
3481.58	0.00719	3475.95	0.0055		3476.85	0.09306	3481.66	0.00513		3475.9	0.00302	3481.58	0.00597
3481.66	0.00655	3476.02	0.00615		3476.92	0.09643	3481.74	0.00522		3475.97	0.00344	3481.66	0.00578
3481.74	0.00606	3476.08	0.00654		3476.98	0.09779	3481.82	0.00507		3476.03	0.00456	3481.74	0.00541
3481.82	0.00584	3476.15	0.00665		3477.05	0.09698	3481.9	0.00471		3476.1	0.00642	3481.82	0.00485
3481.9	0.00598	3476.22	0.00652		3477.12	0.09392	3481.98	0.00418		3476.17	0.00898	3481.9	0.00416
3481.98	0.00648	3476.28	0.00619		3477.18	0.08858	3482.06	0.00357		3476.23	0.01222	3481.98	0.00338
3482.06	0.00728	3476.35	0.00572		3477.25	0.08103	3482.14	0.00298		3476.3	0.01616	3482.06	0.00258
3482.14	0.00821	3476.42	0.00516		3477.32	0.07139	3482.22	0.00248		3476.37	0.02091	3482.14	0.00183
3482.22	0.00909	3476.48	0.00458		3477.38	0.05985	3482.3	0.00213		3476.43	0.02674	3482.22	0.00119
3482.3	0.00973	3476.55	0.00401		3477.45	0.04666	3482.38	0.00197		3476.5	0.03405	3482.3	0.000710627
3482.38	0.00996	3476.62	0.0035		3477.52	0.03215	3482.46	0.00197		3476.57	0.04335	3482.38	0.00044132
3482.46	0.00969	3476.68	0.00307		3477.58	0.01672	3482.54	0.00211		3476.63	0.05516	3482.46	0.000419304
3482.54	0.00894	3476.75	0.00276		3477.65	0.000808318	3482.62	0.00233		3476.7	0.06997	3482.54	0.000667325
3482.62	0.00778	3476.82	0.00257		3477.72	-0.01507	3482.7	0.00256		3476.77	0.08813	3482.62	0.00119
3482.7	0.00639	3476.88	0.00252		3477.78	-0.03038	3482.78	0.00273		3476.83	0.10975	3482.7	0.00195
3482.78	0.00496	3476.95	0.00258		3477.85	-0.04458	3482.86	0.00279		3476.9	0.1347	3482.78	0.00291
3482.86	0.00368	3477.02	0.00274		3477.92	-0.05713	3482.94	0.00272		3476.97	0.16257	3482.86	0.00398
3482.94	0.0027	3477.08	0.00298		3477.98	-0.06759	3483.02	0.0025		3477.03	0.19274	3482.94	0.00508
3483.02	0.00209	3477.15	0.00325		3478.05	-0.0756	3483.1	0.00214		3477.1	0.22436	3483.02	0.00611
3483.1	0.00187	3477.22	0.00355		3478.12	-0.08091	3483.18	0.00169		3477.17	0.25651	3483.1	0.00701
3483.18	0.00197	3477.28	0.00383		3478.18	-0.08348	3483.26	0.00122		3477.23	0.2882	3483.18	0.00774
3483.26	0.00229	3477.35	0.0041		3478.25	-0.08337	3483.34	0.00079101		3477.3	0.31849	3483.26	0.00831
3483.34	0.00271	3477.42	0.00434		3478.32	-0.08085	3483.42	0.000495268		3477.37	0.34646	3483.34	0.00876
3483.42	0.00312	3477.48	0.00456		3478.38	-0.07628	3483.5	0.000392123		3477.43	0.3713	3483.42	0.00913
3483.5	0.00345	3477.55	0.00475		3478.45	-0.07014	3483.58	0.000516864		3477.5	0.39227	3483.5	0.00949
3483.58	0.00368	3477.62	0.00493		3478.52	-0.06295	3483.66	0.000864582		3477.57	0.40867	3483.58	0.00992
3483.66	0.00384	3477.68	0.0051		3478.58	-0.05523	3483.74	0.00139		3477.63	0.41989	3483.66	0.01048
3483.74	0.00399	3477.75	0.00526		3478.65	-0.04748	3483.82	0.00199		3477.7	0.42538	3483.74	0.01123
3483.82	0.0042	3477.82	0.0054		3478.72	-0.04013	3483.9	0.00257		3477.77	0.42465	3483.82	0.01229
3483.9	0.00454	3477.88	0.00553		3478.78	-0.03349	3483.98	0.00301		3477.83	0.41731	3483.9	0.01377
3483.98	0.00505	3477.95	0.00561		3478.85	-0.02781	3484.06	0.00322		3477.9	0.40314	3483.98	0.01582
3484.06	0.00572	3478.02	0.00563		3478.92	-0.02319	3484.14	0.00318		3477.97	0.38205	3484.06	0.01863
3484.14	0.0065	3478.08	0.00555		3478.98	-0.01964	3484.22	0.00294		3478.03	0.3542	3484.14	0.02233
3484.22	0.00733	3478.15	0.00532		3479.05	-0.01707	3484.3	0.00263		3478.1	0.31993	3484.22	0.02698
3484.3	0.00809	3478.22	0.0049		3479.12	-0.01532	3484.38	0.00244		3478.17	0.27983	3484.3	0.0325
3484.38	0.00869	3478.28	0.00427		3479.18	-0.01416	3484.46	0.00264		3478.23	0.23466	3484.38	0.03862
3484.46	0.00903	3478.35	0.00343		3479.25	-0.01336	3484.54	0.00347		3478.3	0.18536	3484.46	0.04485
3484.54	0.00909	3478.42	0.00242		3479.32	-0.01265	3484.62	0.00514		3478.37	0.13297	3484.54	0.0505
3484.62	0.00883	3478.48	0.00132		3479.38	-0.01183	3484.7	0.00781		3478.43	0.07861	3484.62	0.05476
3484.7	0.00832	3478.55	0.000249127		3479.45	-0.01075	3484.78	0.01147		3478.5	0.02342	3484.7	0.0568
3484.78	0.00763	3478.62	-0.000652325		3479.52	-0.00934	3484.86	0.016		3478.57	-0.03147	3484.78	0.05591
3484.86	0.00685	3478.68	-0.00125		3479.58	-0.00759	3484.94	0.02111		3478.63	-0.08494	3484.86	0.05164
3484.94	0.0061	3478.75	-0.00145		3479.65	-0.00562	3485.02	0.0264		3478.7	-0.13593	3484.94	0.0439
3485.02	0.00547	3478.82	-0.00119		3479.72	-0.00355	3485.1	0.03135		3478.77	-0.18344	3485.02	0.033
3485.1	0.00502	3478.88	-0.000512976		3479.78	-0.00155	3485.18	0.03541		3478.83	-0.22655	3485.1	0.01967
3485.18	0.00476	3478.95	0.000498019		3479.85	0.000207738	3485.26	0.03805		3478.9	-0.26441	3485.18	0.00496
3485.26	0.00467	3479.02	0.00169		3479.92	0.00161	3485.34	0.03882		3478.97	-0.29634	3485.26	-0.00987
3485.34	0.00469	3479.08	0.0029		3479.98	0.00261	3485.42	0.03742		3479.03	-0.32179	3485.34	-0.02359
3485.42	0.00474	3479.15	0.00396		3480.05	0.00318	3485.5	0.03375		3479.1	-0.34042	3485.42	-0.03506
3485.5	0.00475	3479.22	0.00476		3480.12	0.0034	3485.58	0.02793		3479.17	-0.3521	3485.5	-0.04349
3485.58	0.00465	3479.28	0.00525		3480.18	0.00336	3485.66	0.02029		3479.23	-0.35694	3485.58	-0.04846
3485.66	0.00442	3479.35	0.00547		3480.25	0.00316	3485.74	0.01139		3479.3	-0.35529	3485.66	-0.04995
3485.74	0.00409	3479.42	0.0055		3480.32	0.0029	3485.82	0.00188		3479.37	-0.34771	3485.74	-0.04834
3485.82	0.0037	3479.48	0.00545		3480.38	0.00265	3485.9	-0.00749		3479.43	-0.3349	3485.82	-0.04428
3485.9	0.00333	3479.55	0.00541		3480.45	0.00246	3485.98	-0.01599		3479.5	-0.31772	3485.9	-0.0386
3485.98	0.00305	3479.62	0.00546		3480.52	0.00232	3486.06	-0.02302		3479.57	-0.29704	3485.98	-0.03214
3486.06	0.00291	3479.68	0.00558		3480.58	0.00223	3486.14	-0.02813		3479.63	-0.27379	3486.06	-0.02565
3486.14	0.00296	3479.75	0.00572		3480.65	0.00217	3486.22	-0.03111		3479.7	-0.24881	3486.14	-0.01971
3486.22	0.00319	3479.82	0.00579		3480.72	0.00211	3486.3	-0.03197		3479.77	-0.22292	3486.22	-0.01468
3486.3	0.00359	3479.88	0.00566		3480.78	0.00205	3486.38	-0.03095		3479.83	-0.19684	3486.3	-0.01071
3486.38	0.0041	3479.95	0.00526		3480.85	0.00198	3486.46	-0.02842		3479.9	-0.17121	3486.38	-0.00776
3486.46	0.00469	3480.02	0.00458		3480.92	0.00189	3486.54	-0.02487		3479.97	-0.1466	3486.46	-0.00566
3486.54	0.00532	3480.08	0.00367		3480.98	0.00178	3486.62	-0.0208		3480.03	-0.12349	3486.54	-0.0042
3486.62	0.00597	3480.15	0.00266		3481.05	0.00163	3486.7	-0.01664		3480.1	-0.1023	3486.62	-0.00316
3486.7	0.00666	3480.22	0.00172		3481.12	0.00143	3486.78	-0.01273		3480.17	-0.08332	3486.7	-0.00237
3486.78	0.0074	3480.28	0.00104		3481.18	0.00116	3486.86	-0.00927		3480.23	-0.06678	3486.78	-0.00171
3486.86	0.00819	3480.35	0.0007734		3481.25	0.000824365	3486.94	-0.00635		3480.3	-0.05273	3486.86	-0.00116
3486.94	0.00904	3480.42	0.00101		3481.32	0.000449591	3487.02	-0.00395		3480.37	-0.04115	3486.94	-0.000712291
3487.02	0.00991	3480.48	0.00175		3481.38	8.06655e-05	3487.1	-0.002		3480.43	-0.03185	3487.02	-0.000421073
3487.1	0.01076	3480.55	0.0029		3481.45	-0.000217648	3487.18	-0.000403555		3480.5	-0.02458	3487.1	-0.000313776
3487.18	0.01154	3480.62	0.0043		3481.52	-0.000377359	3487.26	0.000911096		3480.57	-0.01901	3487.18	-0.000391511
3487.26	0.01219	3480.68	0.00575		3481.58	-0.000346944	3487.34	0.00199		3480.63	-0.01479	3487.26	-0.000610656
3487.34	0.01265	3480.75	0.00704		3481.65	-0.00011082	3487.42	0.00285		3480.7	-0.0116	3487.34	-0.000883587
3487.42	0.01293	3480.82	0.00801		3481.72	0.000297637	3487.5	0.00346		3480.77	-0.00919	3487.42	-0.00109
3487.5	0.01305	3480.88	0.00854		3481.78	0.00079463	3487.58	0.00381		3480.83	-0.00741	3487.5	-0.00112
3487.58	0.01306	3480.95	0.0086		3481.85	0.00126	3487.66	0.00391		3480.9	-0.00618	3487.58	-0.000865933
3487.66	0.01303	3481.02	0.00821		3481.92	0.00155	3487.74	0.00377		3480.97	-0.00551	3487.66	-0.000288165
3487.74	0.01303	3481.08	0.00749		3481.98	0.00156	3487.82	0.00346		3481.03	-0.00542	3487.74	0.000591727
3487.82	0.0131	3481.15	0.00656		3482.05	0.00121	3487.9	0.00308		3481.1	-0.00596	3487.82	0.00168
3487.9	0.01324	3481.22	0.00559		3482.12	0.000511301	3487.98	0.00274		3481.17	-0.00715	3487.9	0.00285
3487.98	0.01344	3481.28	0.00473		3482.18	-0.000469639	3488.06	0.00253		3481.23	-0.00892	3487.98	0.00391
3488.06	0.01362	3481.35	0.00411		3482.25	-0.00159	3488.14	0.00252		3481.3	-0.01116	3488.06	0.00471
3488.14	0.0137	3481.42	0.00381		3482.32	-0.00266	3488.22	0.00276		3481.37	-0.0137	3488.14	0.00514
3488.22	0.0136	3481.48	0.00387		3482.38	-0.0035	3488.3	0.00322		3481.43	-0.01635	3488.22	0.00513
3488.3	0.01326	3481.55	0.00426		3482.45	-0.00396	3488.38	0.00387		3481.5	-0.0189	3488.3	0.00471
3488.38	0.01265	3481.62	0.0049		3482.52	-0.00397	3488.46	0.00462		3481.57	-0.02119	3488.38	0.00395
3488.46	0.01179	3481.68	0.00569		3482.58	-0.00351	3488.54	0.00538		3481.63	-0.0231	3488.46	0.00299
3488.54	0.01073	3481.75	0.00649		3482.65	-0.00268	3488.62	0.00608		3481.7	-0.02457	3488.54	0.00197
3488.62	0.00953	3481.82	0.00716		3482.72	-0.00161	3488.7	0.00664		3481.77	-0.02562	3488.62	0.000997183
3488.7	0.00827	3481.88	0.00761		3482.78	-0.000492041	3488.78	0.00703		3481.83	-0.02626	3488.7	0.000171745
3488.78	0.00703	3481.95	0.00777		3482.85	0.00048293	3488.86	0.00723		3481.9	-0.02657	3488.78	-0.000471638
3488.86	0.00586	3482.02	0.00765		3482.92	0.00115	3488.94	0.00725		3481.97	-0.02659	3488.86	-0.000936816
3488.94	0.00479	3482.08	0.00732		3482.98	0.0014	3489.02	0.00711		3482.03	-0.02638	3488.94	-0.00125
3489.02	0.00386	3482.15	0.00688		3483.05	0.00116	3489.1	0.00686		3482.1	-0.02595	3489.02	-0.00146
3489.1	0.00306	3482.22	0.00646		3483.12	0.000454782	3489.18	0.00652		3482.17	-0.02533	3489.1	-0.00159
3489.18	0.00241	3482.28	0.00618		3483.18	-0.000671167	3489.26	0.00616		3482.23	-0.02451	3489.18	-0.00164
3489.26	0.00191	3482.35	0.00611		3483.25	-0.00211	3489.34	0.00581		3482.3	-0.02352	3489.26	-0.0016
3489.34	0.00156	3482.42	0.00629		3483.32	-0.00374	3489.42	0.00551		3482.37	-0.02239	3489.34	-0.00143
3489.42	0.00137	3482.48	0.00667		3483.38	-0.0054	3489.5	0.00527		3482.43	-0.02117	3489.42	-0.00113
3489.5	0.00133	3482.55	0.00717		3483.45	-0.00694	3489.58	0.00511		3482.5	-0.01992	3489.5	-0.000682005
3489.58	0.00142	3482.62	0.0077		3483.52	-0.00824	3489.66	0.00502		3482.57	-0.01868	3489.58	-0.000121391
3489.66	0.00159	3482.68	0.00815		3483.58	-0.00917	3489.74	0.005		3482.63	-0.01749	3489.66	0.000498165
3489.74	0.00183	3482.75	0.00845		3483.65	-0.00965	3489.82	0.00501		3482.7	-0.01637	3489.74	0.00111
3489.82	0.00208	3482.82	0.0086		3483.72	-0.00964	3489.9	0.00503		3482.77	-0.01527	3489.82	0.00163
3489.9	0.00231	3482.88	0.00861		3483.78	-0.00915	3489.98	0.00505		3482.83	-0.01414	3489.9	0.00203
3489.98	0.00249	3482.95	0.00856		3483.85	-0.00826	3490.06	0.00505		3482.9	-0.0129	3489.98	0.00229
3490.06	0.00262	3483.02	0.00851		3483.92	-0.00707	3490.14	0.00504		3482.97	-0.01147	3490.06	0.00245
3490.14	0.0027	3483.08	0.00851		3483.98	-0.00572	3490.22	0.00503		3483.03	-0.00981	3490.14	0.00255
3490.22	0.00273	3483.15	0.00855		3484.05	-0.00435	3490.3	0.00505		3483.1	-0.00793	3490.22	0.00269
3490.3	0.00272	3483.22	0.00858		3484.12	-0.00309	3490.38	0.00511		3483.17	-0.00587	3490.3	0.00291
3490.38	0.00269	3483.28	0.0085		3484.18	-0.00201	3490.46	0.00522		3483.23	-0.00375	3490.38	0.00327
3490.46	0.00264	3483.35	0.00821		3484.25	-0.00115	3490.54	0.00537		3483.3	-0.00172	3490.46	0.00375
3490.54	0.00256	3483.42	0.0076		3484.32	-0.000452869	3490.62	0.00554		3483.37	5.90313e-05	3490.54	0.00433
3490.62	0.00247	3483.48	0.00663		3484.38	0.000139139	3490.7	0.00568		3483.43	0.00143	3490.62	0.00493
3490.7	0.00238	3483.55	0.00531		3484.45	0.000723333	3490.78	0.00573		3483.5	0.00229	3490.7	0.00547
3490.78	0.00232	3483.62	0.00375		3484.52	0.00138	3490.86	0.00565		3483.57	0.0026	3490.78	0.00589
3490.86	0.00231	3483.68	0.00209		3484.58	0.00215	3490.94	0.00543		3483.63	0.00239	3490.86	0.00615
3490.94	0.00239	3483.75	0.000517371		3484.65	0.00303	3491.02	0.00507		3483.7	0.00177	3490.94	0.00624
3491.02	0.00258	3483.82	-0.000797207		3484.72	0.00393	3491.1	0.00463		3483.77	0.000891948	3491.02	0.00617
3491.1	0.00289	3483.88	-0.00173		3484.78	0.00475	3491.18	0.00418		3483.83	-4.57452e-05	3491.1	0.00596
3491.18	0.00331	3483.95	-0.00222		3484.85	0.00535	3491.26	0.00382		3483.9	-0.000862474	3491.18	0.00566
3491.26	0.00382	3484.02	-0.00229		3484.92	0.00562	3491.34	0.00363		3483.97	-0.00141	3491.26	0.00527
3491.34	0.00437	3484.08	-0.00202		3484.98	0.00549	3491.42	0.00367		3484.03	-0.00158	3491.34	0.00481
3491.42	0.00493	3484.15	-0.00153		3485.05	0.00499	3491.5	0.00394		3484.1	-0.00134	3491.42	0.00428
3491.5	0.00547	3484.22	-0.000917942		3485.12	0.00418	3491.58	0.00441		3484.17	-0.000724424	3491.5	0.00367
3491.58	0.00599	3484.28	-0.000287139		3485.18	0.00322	3491.66	0.00499		3484.23	0.000182592	3491.58	0.00303
3491.66	0.00651	3484.35	0.000317616		3485.25	0.00227	3491.74	0.00558		3484.3	0.00126	3491.66	0.00239
3491.74	0.00706	3484.42	0.000889944		3485.32	0.00149	3491.82	0.00608		3484.37	0.00238	3491.74	0.00184
3491.82	0.00766	3484.48	0.00145		3485.38	0.000985604	3491.9	0.0064		3484.43	0.00339	3491.82	0.00147
3491.9	0.00831	3484.55	0.00203		3485.45	0.000787327	3491.98	0.00653		3484.5	0.0042	3491.9	0.00136
3491.98	0.00898	3484.62	0.00263		3485.52	0.000848633	3492.06	0.00649		3484.57	0.00471	3491.98	0.00157
3492.06	0.00959	3484.68	0.00324		3485.58	0.00106	3492.14	0.00636		3484.63	0.0049	3492.06	0.00209
3492.14	0.01004	3484.75	0.00381		3485.65	0.00127	3492.22	0.00626		3484.7	0.00477	3492.14	0.00285
3492.22	0.01021	3484.82	0.00425		3485.72	0.00134	3492.3	0.00631		3484.77	0.00435	3492.22	0.00371
3492.3	0.01001	3484.88	0.00451		3485.78	0.00119	3492.38	0.00659		3484.83	0.00374	3492.3	0.00451
3492.38	0.00939	3484.95	0.00453		3485.85	0.000799535	3492.46	0.00713		3484.9	0.00304	3492.38	0.00508
3492.46	0.00837	3485.02	0.00432		3485.92	0.0002557	3492.54	0.00787		3484.97	0.00237	3492.46	0.00528
3492.54	0.00705	3485.08	0.00393		3485.98	-0.000292484	3492.62	0.0087		3485.03	0.00185	3492.54	0.00505
3492.62	0.00558	3485.15	0.00346		3486.05	-0.000647687	3492.7	0.00947		3485.1	0.0016	3492.62	0.00442
3492.7	0.00416	3485.22	0.00301		3486.12	-0.000610981	3492.78	0.00999		3485.17	0.00169	3492.7	0.00348
3492.78	0.00297	3485.28	0.00269		3486.18	-2.61856e-05	3492.86	0.01013		3485.23	0.00215	3492.78	0.00239
3492.86	0.00214	3485.35	0.00258		3486.25	0.00118	3492.94	0.00979		3485.3	0.00293	3492.86	0.00136
3492.94	0.00174	3485.42	0.00269		3486.32	0.003	3493.02	0.00899		3485.37	0.00395	3492.94	0.000548083
3493.02	0.00174	3485.48	0.00297		3486.38	0.00531	3493.1	0.00781		3485.43	0.00508	3493.02	7.1111e-05
3493.1	0.00204	3485.55	0.00335		3486.45	0.00791	3493.18	0.00644		3485.5	0.00617	3493.1	-2.72173e-05
3493.18	0.00249	3485.62	0.00372		3486.52	0.01058	3493.26	0.00509		3485.57	0.00706	3493.18	0.000214666
3493.26	0.00295	3485.68	0.00399		3486.58	0.01307	3493.34	0.00398		3485.63	0.00763	3493.26	0.000692637
3493.34	0.0033	3485.75	0.00414		3486.65	0.01517	3493.42	0.00329		3485.7	0.00782	3493.34	0.00127
3493.42	0.00348	3485.82	0.00418		3486.72	0.01673	3493.5	0.00313		3485.77	0.00762	3493.42	0.00179
3493.5	0.0035	3485.88	0.00417		3486.78	0.01765	3493.58	0.0035		3485.83	0.0071	3493.5	0.00215
3493.58	0.00345	3485.95	0.00424		3486.85	0.01794	3493.66	0.00432		3485.9	0.00636	3493.58	0.00228
3493.66	0.00344	3486.02	0.00451		3486.92	0.01762	3493.74	0.00541		3485.97	0.00552	3493.66	0.00219
3493.74	0.0036	3486.08	0.00509		3486.98	0.01677	3493.82	0.00658		3486.03	0.00473	3493.74	0.00193
3493.82	0.004	3486.15	0.00602		3487.05	0.01551	3493.9	0.00762		3486.1	0.00407	3493.82	0.00157
3493.9	0.00468	3486.22	0.00731		3487.12	0.01395	3493.98	0.00835		3486.17	0.0036	3493.9	0.00122
3493.98	0.00561	3486.28	0.00888		3487.18	0.01222	3494.06	0.00869		3486.23	0.00334	3493.98	0.000972882
3494.06	0.00671	3486.35	0.0106		3487.25	0.01042	3494.14	0.00861		3486.3	0.00325	3494.06	0.000873951
3494.14	0.00785	3486.42	0.01231		3487.32	0.00867	3494.22	0.00818		3486.37	0.0033	3494.14	0.000944393
3494.22	0.00893	3486.48	0.01387		3487.38	0.00704	3494.3	0.0075		3486.43	0.00345	3494.22	0.00117
3494.3	0.00983	3486.55	0.01513		3487.45	0.00559	3494.38	0.00673		3486.5	0.00365	3494.3	0.00149
3494.38	0.01051	3486.62	0.01602		3487.52	0.00435	3494.46	0.00601		3486.57	0.00391	3494.38	0.00187
3494.46	0.01094	3486.68	0.01648		3487.58	0.00329	3494.54	0.00544		3486.63	0.00424	3494.46	0.00226
3494.54	0.01115	3486.75	0.01652		3487.65	0.00234	3494.62	0.00508		3486.7	0.00464	3494.54	0.00261
3494.62	0.01119	3486.82	0.01617		3487.72	0.00143	3494.7	0.00493		3486.77	0.00513	3494.62	0.00293
3494.7	0.0111	3486.88	0.01548		3487.78	0.000441351	3494.78	0.00494		3486.83	0.0057	3494.7	0.00323
3494.78	0.01093	3486.95	0.01453		3487.85	-0.000690449	3494.86	0.00505		3486.9	0.00633	3494.78	0.00353
3494.86	0.01067	3487.02	0.0134		3487.92	-0.002	3494.94	0.00517		3486.97	0.00699	3494.86	0.00387
3494.94	0.01033	3487.08	0.01216		3487.98	-0.00344	3495.02	0.00524		3487.03	0.00763	3494.94	0.00427
3495.02	0.00987	3487.15	0.01091		3488.05	-0.0049	3495.1	0.00524		3487.1	0.00822	3495.02	0.00472
3495.1	0.00927	3487.22	0.00971		3488.12	-0.00621	3495.18	0.00516		3487.17	0.00877	3495.1	0.00519
3495.18	0.00853	3487.28	0.00865		3488.18	-0.00714	3495.26	0.00506		3487.23	0.00929	3495.18	0.00562
3495.26	0.00765	3487.35	0.00778		3488.25	-0.0075	3495.34	0.00498		3487.3	0.00982	3495.26	0.00592
3495.34	0.00668	3487.42	0.00712		3488.32	-0.00713	3495.42	0.00497		3487.37	0.01041	3495.34	0.00601
3495.42	0.00565	3487.48	0.00666		3488.38	-0.00601	3495.5	0.00508		3487.43	0.01109	3495.42	0.00583
3495.5	0.00465	3487.55	0.00637		3488.45	-0.00418	3495.58	0.00529		3487.5	0.01186	3495.5	0.00537
3495.58	0.00373	3487.62	0.00616		3488.52	-0.00186	3495.66	0.00557		3487.57	0.01268	3495.58	0.00464
3495.66	0.00293	3487.68	0.00595		3488.58	0.000680697	3495.74	0.00586		3487.63	0.01348	3495.66	0.00374
3495.74	0.00228	3487.75	0.00567		3488.65	0.00311	3495.82	0.00608		3487.7	0.01417	3495.74	0.00279
3495.82	0.00178	3487.82	0.00527		3488.72	0.00512	3495.9	0.00616		3487.77	0.01466	3495.82	0.00195
3495.9	0.00141	3487.88	0.00473		3488.78	0.00647	3495.98	0.00606		3487.83	0.01493	3495.9	0.00136
3495.98	0.00114	3487.95	0.00409		3488.85	0.00704	3496.06	0.00578		3487.9	0.015	3495.98	0.00112
3496.06	0.000927527	3488.02	0.00342		3488.92	0.00686	3496.14	0.00535		3487.97	0.01498	3496.06	0.00127
3496.14	0.0007415	3488.08	0.0028		3488.98	0.00606	3496.22	0.00485		3488.03	0.015	3496.14	0.00175
3496.22	0.000553566	3488.15	0.00231		3489.05	0.00489	3496.3	0.00439		3488.1	0.01525	3496.22	0.00246
3496.3	0.000345471	3488.22	0.00201		3489.12	0.00362	3496.38	0.00405		3488.17	0.01589	3496.3	0.00324
3496.38	0.000110246	3488.28	0.00192		3489.18	0.00251	3496.46	0.00392		3488.23	0.01703	3496.38	0.0039
3496.46	-0.00014721	3488.35	0.00202		3489.25	0.00175	3496.54	0.00404		3488.3	0.0187	3496.46	0.00428
3496.54	-0.000410035	3488.42	0.00227		3489.32	0.00145	3496.62	0.0044		3488.37	0.02082	3496.54	0.0043
3496.62	-0.000649953	3488.48	0.00261		3489.38	0.00157	3496.7	0.00495		3488.43	0.02325	3496.62	0.00393
3496.7	-0.000829109	3488.55	0.00302		3489.45	0.00204	3496.78	0.00559		3488.5	0.02577	3496.7	0.00324
3496.78	-0.000903934	3488.62	0.00347		3489.52	0.00268	3496.86	0.00622		3488.57	0.02816	3496.78	0.00236
3496.86	-0.000831414	3488.68	0.00399		3489.58	0.00331	3496.94	0.0067		3488.63	0.03024	3496.86	0.00146
3496.94	-0.000577284	3488.75	0.00462		3489.65	0.00379	3497.02	0.00694		3488.7	0.03188	3496.94	0.000700111
3497.02	-0.000124737	3488.82	0.00539		3489.72	0.00401	3497.1	0.00685		3488.77	0.03303	3497.02	0.000193857
3497.1	0.000518526	3488.88	0.00631		3489.78	0.00393	3497.18	0.00639		3488.83	0.03373	3497.1	-2.09252e-06
3497.18	0.00132	3488.95	0.00734		3489.85	0.00358	3497.26	0.00557		3488.9	0.03406	3497.18	9.88502e-05
3497.26	0.00221	3489.02	0.00841		3489.92	0.00305	3497.34	0.00442		3488.97	0.03414	3497.26	0.000427587
3497.34	0.00312	3489.08	0.00939		3489.98	0.00244	3497.42	0.00307		3489.03	0.03407	3497.34	0.000884868
3497.42	0.00397	3489.15	0.01014		3490.05	0.00189	3497.5	0.00163		3489.1	0.03391	3497.42	0.00137
3497.5	0.00469	3489.22	0.01054		3490.12	0.00148	3497.58	0.000271336		3489.17	0.03371	3497.5	0.00181
3497.58	0.00524	3489.28	0.01052		3490.18	0.00128	3497.66	-0.00082158		3489.23	0.03347	3497.58	0.00218
3497.66	0.00561	3489.35	0.01008		3490.25	0.00133	3497.74	-0.00149		3489.3	0.03316	3497.66	0.00248
3497.74	0.00582	3489.42	0.00932		3490.32	0.00163	3497.82	-0.00159		3489.37	0.03278	3497.74	0.00274
3497.82	0.00594	3489.48	0.00839		3490.38	0.00216	3497.9	-0.00106		3489.43	0.03233	3497.82	0.00302
3497.9	0.00603	3489.55	0.00746		3490.45	0.00292	3497.98	0.00010015		3489.5	0.03185	3497.9	0.00333
3497.98	0.00616	3489.62	0.0067		3490.52	0.00392	3498.06	0.0018		3489.57	0.03139	3497.98	0.00368
3498.06	0.00639	3489.68	0.00624		3490.58	0.00521	3498.14	0.00387		3489.63	0.03103	3498.06	0.00405
3498.14	0.00673	3489.75	0.00612		3490.65	0.00692	3498.22	0.00607		3489.7	0.03081	3498.14	0.00438
3498.22	0.00718	3489.82	0.00628		3490.72	0.00919	3498.3	0.00813		3489.77	0.03077	3498.22	0.00462
3498.3	0.00769	3489.88	0.00664		3490.78	0.01226	3498.38	0.00981		3489.83	0.03087	3498.3	0.00475
3498.38	0.00822	3489.95	0.00704		3490.85	0.01635	3498.46	0.0109		3489.9	0.03105	3498.38	0.00475
3498.46	0.0087	3490.02	0.00738		3490.92	0.02168	3498.54	0.0113		3489.97	0.03122	3498.46	0.00466
3498.54	0.00909	3490.08	0.00756		3490.98	0.02845	3498.62	0.01101		3490.03	0.03127	3498.54	0.00453
3498.62	0.00936	3490.15	0.00759		3491.05	0.03672	3498.7	0.01013		3490.1	0.03109	3498.62	0.00442
3498.7	0.00952	3490.22	0.00752		3491.12	0.04648	3498.78	0.00884		3490.17	0.03064	3498.7	0.00443
3498.78	0.00959	3490.28	0.00745		3491.18	0.05755	3498.86	0.00737		3490.23	0.0299	3498.78	0.00462
3498.86	0.00958	3490.35	0.00748		3491.25	0.06959	3498.94	0.00594		3490.3	0.02891	3498.86	0.00508
3498.94	0.00954	3490.42	0.00769		3491.32	0.08216	3499.02	0.00473		3490.37	0.02777	3498.94	0.00589
3499.02	0.00946	3490.48	0.0081		3491.38	0.0947	3499.1	0.00382		3490.43	0.02657	3499.02	0.00717
3499.1	0.00937	3490.55	0.00865		3491.45	0.10659	3499.18	0.00323		3490.5	0.02546	3499.1	0.00905
3499.18	0.00923	3490.62	0.00921		3491.52	0.11722	3499.26	0.00293		3490.57	0.02452	3499.18	0.01171
3499.26	0.00902	3490.68	0.00962		3491.58	0.12604	3499.34	0.00284		3490.63	0.02386	3499.26	0.01533
3499.34	0.00872	3490.75	0.00973		3491.65	0.13258	3499.42	0.0029		3490.7	0.02355	3499.34	0.02003
3499.42	0.00831	3490.82	0.00942		3491.72	0.13648	3499.5	0.00311		3490.77	0.02366	3499.42	0.02582
3499.5	0.0078	3490.88	0.00864		3491.78	0.13751	3499.58	0.00352		3490.83	0.02428	3499.5	0.03257
3499.58	0.00722	3490.95	0.0074		3491.85	0.13555	3499.66	0.00429		3490.9	0.02557	3499.58	0.03991
3499.66	0.0066	3491.02	0.00581		3491.92	0.13058	3499.74	0.00559		3490.97	0.02774	3499.66	0.04729
3499.74	0.00603	3491.08	0.004		3491.98	0.12266	3499.82	0.00762		3491.03	0.03112	3499.74	0.05396
3499.82	0.00557	3491.15	0.00211		3492.05	0.1119	3499.9	0.01053		3491.1	0.03614	3499.82	0.05905
3499.9	0.0053	3491.22	0.000284975		3492.12	0.09848	3499.98	0.01434		3491.17	0.04336	3499.9	0.06173
3499.98	0.00525	3491.28	-0.00139		3492.18	0.08264	3500.06	0.01895		3491.23	0.0534	3499.98	0.0613
3500.06	0.00545	3491.35	-0.00285		3492.25	0.06469	3500.14	0.02407		3491.3	0.06697	3500.06	0.05734
3500.14	0.00588	3491.42	-0.00405		3492.32	0.04502	3500.22	0.02931		3491.37	0.08475	3500.14	0.04978
3500.22	0.00651	3491.48	-0.00498		3492.38	0.02413	3500.3	0.03415		3491.43	0.10738	3500.22	0.03897
3500.3	0.00725	3491.55	-0.00561		3492.45	0.00258	3500.38	0.03803		3491.5	0.13533	3500.3	0.02565
3500.38	0.008	3491.62	-0.0059		3492.52	-0.01897	3500.46	0.04044		3491.57	0.1689	3500.38	0.01086
3500.46	0.00864	3491.68	-0.00581		3492.58	-0.03986	3500.54	0.04099		3491.63	0.20813	3500.46	-0.00419
3500.54	0.00908	3491.75	-0.00531		3492.65	-0.05941	3500.62	0.03944		3491.7	0.25276	3500.54	-0.01826
3500.62	0.00921	3491.82	-0.0044		3492.72	-0.07701	3500.7	0.03575		3491.77	0.30221	3500.62	-0.03027
3500.7	0.00899	3491.88	-0.00313		3492.78	-0.09217	3500.78	0.0301		3491.83	0.35563	3500.7	-0.03939
3500.78	0.00841	3491.95	-0.00157		3492.85	-0.10451	3500.86	0.02289		3491.9	0.4119	3500.78	-0.04517
3500.86	0.00751	3492.02	0.000125062		3492.92	-0.11384	3500.94	0.01463		3491.97	0.46967	3500.86	-0.04753
3500.94	0.0064	3492.08	0.0018		3492.98	-0.12013	3501.02	0.00595		3492.03	0.52747	3500.94	-0.04676
3501.02	0.00521	3492.15	0.0033		3493.05	-0.12352	3501.1	-0.00248		3492.1	0.58369	3501.02	-0.04345
3501.1	0.00409	3492.22	0.00451		3493.12	-0.12427	3501.18	-0.01005		3492.17	0.63672	3501.1	-0.03836
3501.18	0.00319	3492.28	0.00538		3493.18	-0.12271	3501.26	-0.01625		3492.23	0.68495	3501.18	-0.0323
3501.26	0.00262	3492.35	0.00592		3493.25	-0.11926	3501.34	-0.02072		3492.3	0.7268	3501.26	-0.02606
3501.34	0.00244	3492.42	0.0062		3493.32	-0.11433	3501.42	-0.02329		3492.37	0.76077	3501.34	-0.02026
3501.42	0.00264	3492.48	0.00633		3493.38	-0.1083	3501.5	-0.024		3492.43	0.78545	3501.42	-0.01532
3501.5	0.00316	3492.55	0.00643		3493.45	-0.10151	3501.58	-0.02305		3492.5	0.79958	3501.5	-0.01144
3501.58	0.00387	3492.62	0.00658		3493.52	-0.09422	3501.66	-0.0208		3492.57	0.80208	3501.58	-0.00861
3501.66	0.00465	3492.68	0.00681		3493.58	-0.08666	3501.74	-0.01771		3492.63	0.79208	3501.66	-0.00666
3501.74	0.00538	3492.75	0.00711		3493.65	-0.07897	3501.82	-0.01424		3492.7	0.769	3501.74	-0.00532
3501.82	0.00596	3492.82	0.00741		3493.72	-0.07126	3501.9	-0.01083		3492.77	0.73259	3501.82	-0.0043
3501.9	0.00639	3492.88	0.00764		3493.78	-0.06364	3501.98	-0.0078		3492.83	0.68298	3501.9	-0.00335
3501.98	0.0067	3492.95	0.00772		3493.85	-0.05618	3502.06	-0.00537		3492.9	0.62069	3501.98	-0.00229
3502.06	0.00698	3493.02	0.00763		3493.92	-0.049	3502.14	-0.00361		3492.97	0.54662	3502.06	-0.00109
3502.14	0.00734	3493.08	0.00736		3493.98	-0.04219	3502.22	-0.00247		3493.03	0.46207	3502.14	0.000203702
3502.22	0.00787	3493.15	0.00695		3494.05	-0.03588	3502.3	-0.00179		3493.1	0.36865	3502.22	0.00144
3502.3	0.00864	3493.22	0.0065		3494.12	-0.03014	3502.38	-0.00139		3493.17	0.26826	3502.3	0.00244
3502.38	0.00964	3493.28	0.00607		3494.18	-0.02506	3502.46	-0.00111		3493.23	0.163	3502.38	0.00302
3502.46	0.0108	3493.35	0.00572		3494.25	-0.02064	3502.54	-0.000796653		3493.3	0.0551	3502.46	0.00308
3502.54	0.01198	3493.42	0.0055		3494.32	-0.01685	3502.62	-0.000409228		3493.37	-0.05312	3502.54	0.00258
3502.62	0.01304	3493.48	0.00541		3494.38	-0.01362	3502.7	4.41885e-05		3493.43	-0.15936	3502.62	0.00159
3502.7	0.01383	3493.55	0.00542		3494.45	-0.01083	3502.78	0.000498659		3493.5	-0.26136	3502.7	0.000267489
3502.78	0.01424	3493.62	0.00549		3494.52	-0.00839	3502.86	0.000868417		3493.57	-0.35702	3502.78	-0.00119
3502.86	0.01424	3493.68	0.00561		3494.58	-0.00621	3502.94	0.00108		3493.63	-0.4444	3502.86	-0.00256
3502.94	0.01385	3493.75	0.00576		3494.65	-0.00429	3503.02	0.00111		3493.7	-0.52185	3502.94	-0.00369
3503.02	0.01316	3493.82	0.00594		3494.72	-0.00268	3503.1	0.000971842		3493.77	-0.58803	3503.02	-0.00446
3503.1	0.01231	3493.88	0.00617		3494.78	-0.00146	3503.18	0.000751571		3493.83	-0.64195	3503.1	-0.00484
3503.18	0.0114	3493.95	0.00645		3494.85	-0.000765242	3503.26	0.000555971		3493.9	-0.68304	3503.18	-0.00489
3503.26	0.01054	3494.02	0.00679		3494.92	-0.000673833	3503.34	0.00049704		3493.97	-0.71111	3503.26	-0.00469
3503.34	0.00978	3494.08	0.00714		3494.98	-0.00121	3503.42	0.000658804		3494.03	-0.72636	3503.34	-0.00437
3503.42	0.00908	3494.15	0.00743		3495.05	-0.00227	3503.5	0.00107		3494.1	-0.72932	3503.42	-0.00403
3503.5	0.00839	3494.22	0.00759		3495.12	-0.00367	3503.58	0.00172		3494.17	-0.72083	3503.5	-0.00374
3503.58	0.00761	3494.28	0.00754		3495.18	-0.00512	3503.66	0.0025		3494.23	-0.70195	3503.58	-0.00352
3503.66	0.00666	3494.35	0.00726		3495.25	-0.00626	3503.74	0.00333		3494.3	-0.67393	3503.66	-0.00338
3503.74	0.00549	3494.42	0.00676		3495.32	-0.00681	3503.82	0.00407		3494.37	-0.63813	3503.74	-0.0033
3503.82	0.00412	3494.48	0.0061		3495.38	-0.00653	3503.9	0.00463		3494.43	-0.596	3503.82	-0.00324
3503.9	0.00263	3494.55	0.00538		3495.45	-0.00537	3503.98	0.00498		3494.5	-0.54906	3503.9	-0.00321
3503.98	0.00115	3494.62	0.00472		3495.52	-0.00345	3504.06	0.00511		3494.57	-0.49885	3503.98	-0.00324
3504.06	-0.000166331	3494.68	0.00424		3495.58	-0.00102	3504.14	0.00508		3494.63	-0.44688	3504.06	-0.00336
3504.14	-0.00115	3494.75	0.00401		3495.65	0.00154	3504.22	0.00493		3494.7	-0.39465	3504.14	-0.00362
3504.22	-0.00167	3494.82	0.00403		3495.72	0.00385	3504.3	0.00474		3494.77	-0.34352	3504.22	-0.00405
3504.3	-0.0017	3494.88	0.00426		3495.78	0.00557	3504.38	0.00454		3494.83	-0.29473	3504.3	-0.00465
3504.38	-0.00126	3494.95	0.00461		3495.85	0.00652	3504.46	0.00431		3494.9	-0.2493	3504.38	-0.00535
3504.46	-0.0004671	3495.02	0.00497		3495.92	0.0067	3504.54	0.00402		3494.97	-0.20802	3504.46	-0.00607
3504.54	0.000484773	3495.08	0.00525		3495.98	0.00627	3504.62	0.00359		3495.03	-0.17139	3504.54	-0.00672
3504.62	0.00138	3495.15	0.00541		3496.05	0.00549	3504.7	0.00298		3495.1	-0.13964	3504.62	-0.00719
3504.7	0.002	3495.22	0.00544		3496.12	0.0047	3504.78	0.00215		3495.17	-0.11275	3504.7	-0.00741
3504.78	0.00218	3495.28	0.0054		3496.18	0.00417	3504.86	0.00113		3495.23	-0.09049	3504.78	-0.00736
3504.86	0.00182	3495.35	0.00537		3496.25	0.00407	3504.94	-6.09778e-06		3495.3	-0.07248	3504.86	-0.00709
3504.94	0.000926907	3495.42	0.00541		3496.32	0.0044	3505.02	-0.00112		3495.37	-0.05824	3504.94	-0.00666
3505.02	-0.000400455	3495.48	0.00558		3496.38	0.00502	3505.1	-0.00207		3495.43	-0.04723	3505.02	-0.00616
3505.1	-0.00198	3495.55	0.00585		3496.45	0.00569	3505.18	-0.00271		3495.5	-0.03895	3505.1	-0.00567
3505.18	-0.00357	3495.62	0.00616		3496.52	0.00613	3505.26	-0.00296		3495.57	-0.03289	3505.18	-0.00525
3505.26	-0.00495	3495.68	0.00642		3496.58	0.00613	3505.34	-0.00279		3495.63	-0.02862	3505.26	-0.0049
3505.34	-0.00588	3495.75	0.00652		3496.65	0.00558	3505.42	-0.00227		3495.7	-0.02573	3505.34	-0.00457
3505.42	-0.00625	3495.82	0.00637		3496.72	0.00454	3505.5	-0.00153		3495.77	-0.02392	3505.42	-0.0042
3505.5	-0.006	3495.88	0.00594		3496.78	0.00317	3505.58	-0.000721266		3495.83	-0.02292	3505.5	-0.00372
3505.58	-0.00519	3495.95	0.00527		3496.85	0.00173	3505.66	-2.11734e-05		3495.9	-0.02254	3505.58	-0.0031
3505.66	-0.00398	3496.02	0.00446		3496.92	0.000474727	3505.74	0.000442953		3495.97	-0.02268	3505.66	-0.00235
3505.74	-0.00255	3496.08	0.00363		3496.98	-0.000412755	3505.82	0.000605244		3496.03	-0.02329	3505.74	-0.00152
3505.82	-0.00112	3496.15	0.00293		3497.05	-0.00086851	3505.9	0.000474029		3496.1	-0.02439	3505.82	-0.000730387
3505.9	0.000123607	3496.22	0.00245		3497.12	-0.000966987	3505.98	0.000122435		3496.17	-0.02601	3505.9	-0.000112938
3505.98	0.00106	3496.28	0.00225		3497.18	-0.000891587	3506.06	-0.000337524		3496.23	-0.0282	3505.98	0.000211617
3506.06	0.00164	3496.35	0.00231		3497.25	-0.000872392	3506.14	-0.000789797		3496.3	-0.03097	3506.06	0.000161496
3506.14	0.00191	3496.42	0.00254		3497.32	-0.00111	3506.22	-0.00115		3496.37	-0.03425	3506.14	-0.000281724
3506.22	0.00194	3496.48	0.00283		3497.38	-0.0017	3506.3	-0.00138		3496.43	-0.03791	3506.22	-0.00106
3506.3	0.00185	3496.55	0.00309		3497.45	-0.00259	3506.38	-0.00151		3496.5	-0.04177	3506.3	-0.00207
3506.38	0.00175	3496.62	0.00323		3497.52	-0.00359	3506.46	-0.00161		3496.57	-0.04557	3506.38	-0.00314
3506.46	0.00169	3496.68	0.00323		3497.58	-0.00442	3506.54	-0.00177		3496.63	-0.04906	3506.46	-0.0041
3506.54	0.00168	3496.75	0.00316		3497.65	-0.00477	3506.62	-0.00208		3496.7	-0.05201	3506.54	-0.00481
3506.62	0.00167	3496.82	0.00308		3497.72	-0.00441	3506.7	-0.00256		3496.77	-0.05428	3506.62	-0.00517
3506.7	0.00156	3496.88	0.00312		3497.78	-0.00323	3506.78	-0.0032		3496.83	-0.05581	3506.7	-0.00512
3506.78	0.00127	3496.95	0.00335		3497.85	-0.00135	3506.86	-0.00391		3496.9	-0.05664	3506.78	-0.00471
3506.86	0.000749648	3497.02	0.00383		3497.92	0.000953751	3506.94	-0.00456		3496.97	-0.05691	3506.86	-0.004
3506.94	-2.68682e-06	3497.08	0.00453		3497.98	0.00324	3507.02	-0.00504		3497.03	-0.05677	3506.94	-0.00311
3507.02	-0.000913776	3497.15	0.00537		3498.05	0.00505	3507.1	-0.00523		3497.1	-0.0564	3507.02	-0.00217
3507.1	-0.00185	3497.22	0.00622		3498.12	0.00595	3507.18	-0.00508		3497.17	-0.05592	3507.1	-0.00129
3507.18	-0.00266	3497.28	0.00692		3498.18	0.00566	3507.26	-0.00464		3497.23	-0.05539	3507.18	-0.000579905
3507.26	-0.00317	3497.35	0.00733		3498.25	0.0041	3507.34	-0.00398		3497.3	-0.05477	3507.26	-9.90771e-05
3507.34	-0.00327	3497.42	0.00735		3498.32	0.00144	3507.42	-0.00324		3497.37	-0.05397	3507.34	0.000117601
3507.42	-0.00294	3497.48	0.00694		3498.38	-0.002	3507.5	-0.00257		3497.43	-0.05286	3507.42	6.87569e-05
3507.5	-0.00223	3497.55	0.00611		3498.45	-0.00576	3507.58	-0.00208		3497.5	-0.05128	3507.5	-0.000221437
3507.58	-0.00128	3497.62	0.00494		3498.52	-0.00934	3507.66	-0.00181		3497.57	-0.04914	3507.58	-0.000710723
3507.66	-0.000275023	3497.68	0.00355		3498.58	-0.01232	3507.74	-0.00177		3497.63	-0.04638	3507.66	-0.00135
3507.74	0.000576114	3497.75	0.00206		3498.65	-0.01439	3507.82	-0.00186		3497.7	-0.04304	3507.74	-0.00207
3507.82	0.0011	3497.82	0.000638012		3498.72	-0.01541	3507.9	-0.00197		3497.77	-0.03923	3507.82	-0.00283
3507.9	0.00118	3497.88	-0.000601122		3498.78	-0.01541	3507.98	-0.00198		3497.83	-0.03512	3507.9	-0.00359
3507.98	0.000797526	3497.95	-0.00154		3498.85	-0.01456	3508.06	-0.00183		3497.9	-0.03091	3507.98	-0.00429
3508.06	2.29723e-05	3498.02	-0.0021		3498.92	-0.0131	3508.14	-0.00147		3497.97	-0.02683	3508.06	-0.00492
3508.14	-0.001	3498.08	-0.00224		3498.98	-0.01132	3508.22	-0.000967623		3498.03	-0.02307	3508.14	-0.00544
3508.22	-0.0021	3498.15	-0.00193		3499.05	-0.00949	3508.3	-0.000420161		3498.1	-0.01979	3508.22	-0.00586
3508.3	-0.00306	3498.22	-0.00121		3499.12	-0.00782	3508.38	4.02324e-05		3498.17	-0.01709	3508.3	-0.00615
3508.38	-0.00375	3498.28	-0.000159023		3499.18	-0.00645	3508.46	0.000291415		3498.23	-0.015	3508.38	-0.00631
3508.46	-0.00405	3498.35	0.00111		3499.25	-0.00545	3508.54	0.000255969		3498.3	-0.0135	3508.46	-0.00632
3508.54	-0.00393	3498.42	0.00243		3499.32	-0.0048	3508.62	-7.51783e-05		3498.37	-0.01248	3508.54	-0.00617
3508.62	-0.00344	3498.48	0.00365		3499.38	-0.00448	3508.7	-0.000637424		3498.43	-0.01182	3508.62	-0.00588
3508.7	-0.00269	3498.55	0.0046		3499.45	-0.00438	3508.78	-0.00131		3498.5	-0.01135	3508.7	-0.00545
3508.78	-0.00181	3498.62	0.00516		3499.52	-0.00441	3508.86	-0.00193		3498.57	-0.01091	3508.78	-0.00492
3508.86	-0.000950832	3498.68	0.00524		3499.58	-0.00448	3508.94	-0.00237		3498.63	-0.01034	3508.86	-0.00435
3508.94	-0.000226782	3498.75	0.00487		3499.65	-0.00449	3509.02	-0.00252		3498.7	-0.00953	3508.94	-0.00381
3509.02	0.000279625	3498.82	0.0041		3499.72	-0.00439	3509.1	-0.00236		3498.77	-0.00846	3509.02	-0.00339
3509.1	0.000547315	3498.88	0.00309		3499.78	-0.00415	3509.18	-0.00193		3498.83	-0.00713	3509.1	-0.00315
3509.18	0.00061502	3498.95	0.00198		3499.85	-0.00377	3509.26	-0.00135		3498.9	-0.00565	3509.18	-0.00312
3509.26	0.000572095	3499.02	0.000961465		3499.92	-0.00332	3509.34	-0.000755021		3498.97	-0.00414	3509.26	-0.00331
3509.34	0.00053938	3499.08	0.000144395		3499.98	-0.00288	3509.42	-0.000299911		3499.03	-0.00276	3509.34	-0.00367
3509.42	0.00064338	3499.15	-0.000397889		3500.05	-0.00254	3509.5	-8.88152e-05		3499.1	-0.00165	3509.42	-0.0041
3509.5	0.000988357	3499.22	-0.00066175		3500.12	-0.00242	3509.58	-0.000169342		3499.17	-0.000894547	3509.5	-0.0045
3509.58	0.00163	3499.28	-0.000699035		3500.18	-0.0026	3509.66	-0.000519562		3499.23	-0.000516116	3509.58	-0.00475
3509.66	0.00257	3499.35	-0.000593267		3500.25	-0.0031	3509.74	-0.00106		3499.3	-0.000460631	3509.66	-0.00476
3509.74	0.00372	3499.42	-0.000429261		3500.32	-0.0039	3509.82	-0.00166		3499.37	-0.000609596	3509.74	-0.00448
3509.82	0.00497	3499.48	-0.000265292		3500.38	-0.00494	3509.9	-0.00219		3499.43	-0.000805601	3509.82	-0.00393
3509.9	0.00615	3499.55	-0.00011623		3500.45	-0.00609	3509.98	-0.00255		3499.5	-0.000886493	3509.9	-0.00316
3509.98	0.00708	3499.62	4.72266e-05		3500.52	-0.00723	3510.06	-0.00267		3499.57	-0.000720134	3509.98	-0.00227
3510.06	0.00765	3499.68	0.000282922		3500.58	-0.00823	3510.14	-0.00253		3499.63	-0.000231601	3510.06	-0.00137
3510.14	0.00777	3499.75	0.00065003		3500.65	-0.00901	3510.22	-0.00219		3499.7	0.0005832	3510.14	-0.000547289
3510.22	0.00744	3499.82	0.00118		3500.72	-0.00954	3510.3	-0.00172		3499.77	0.00166	3510.22	0.000129522
3510.3	0.00673	3499.88	0.00185		3500.78	-0.00985	3510.38	-0.00122		3499.83	0.00288	3510.3	0.000650599
3510.38	0.00579	3499.95	0.00257		3500.85	-0.01	3510.46	-0.000774375		3499.9	0.00411	3510.38	0.00104
3510.46	0.00477	3500.02	0.00322		3500.92	-0.01009	3510.54	-0.000445367		3499.97	0.00519	3510.46	0.00136
3510.54	0.00384	3500.08	0.00364		3500.98	-0.01019	3510.62	-0.000261177		3500.03	0.00602	3510.54	0.00166
3510.62	0.00314	3500.15	0.00368		3501.05	-0.01037	3510.7	-0.000213654		3500.1	0.00652	3510.62	0.00197
3510.7	0.00272	3500.22	0.00328		3501.12	-0.01063	3510.78	-0.000268294		3500.17	0.00665	3510.7	0.00229
3510.78	0.0026	3500.28	0.00243		3501.18	-0.01095	3510.86	-0.00037837		3500.23	0.00643	3510.78	0.00258
3510.86	0.00271	3500.35	0.00122		3501.25	-0.01124	3510.94	-0.000499994		3500.3	0.00588	3510.86	0.00276
3510.94	0.00294	3500.42	-0.000163666		3501.32	-0.01141	3511.02	-0.000603975		3500.37	0.00507	3510.94	0.00275
3511.02	0.00314	3500.48	-0.00151		3501.38	-0.01137	3511.1	-0.000681591		3500.43	0.00405	3511.02	0.00248
3511.1	0.00317	3500.55	-0.00261		3501.45	-0.01105	3511.18	-0.000743303		3500.5	0.0029	3511.1	0.00194
3511.18	0.0029	3500.62	-0.00331		3501.52	-0.01041	3511.26	-0.000811414		3500.57	0.0017	3511.18	0.00115
3511.26	0.00224	3500.68	-0.00355		3501.58	-0.00949	3511.34	-0.000909249		3500.63	0.000511064	3511.26	0.000203233
3511.34	0.00115	3500.75	-0.00336		3501.65	-0.00835	3511.42	-0.00105		3500.7	-0.000591117	3511.34	-0.000801104
3511.42	-0.00037123	3500.82	-0.00287		3501.72	-0.0071	3511.5	-0.00123		3500.77	-0.00155	3511.42	-0.00174
3511.5	-0.00226	3500.88	-0.00229		3501.78	-0.0059	3511.58	-0.00142		3500.83	-0.00232	3511.5	-0.00252
3511.58	-0.00442	3500.95	-0.0018		3501.85	-0.0049	3511.66	-0.00159		3500.9	-0.0029	3511.58	-0.0031
3511.66	-0.0067	3501.02	-0.00155		3501.92	-0.00426	3511.74	-0.00167		3500.97	-0.00331	3511.66	-0.00348
3511.74	-0.00893	3501.08	-0.00162		3501.98	-0.00407	3511.82	-0.00163		3501.03	-0.00361	3511.74	-0.00371
3511.82	-0.01092	3501.15	-0.00196		3502.05	-0.00443	3511.9	-0.00142		3501.1	-0.00386	3511.82	-0.00388
3511.9	-0.01248	3501.22	-0.00245		3502.12	-0.00532	3511.98	-0.00105		3501.17	-0.00415	3511.9	-0.00407
3511.98	-0.01347	3501.28	-0.00288		3502.18	-0.0067	3512.06	-0.000522199		3501.23	-0.00455	3511.98	-0.00432
3512.06	-0.01378	3501.35	-0.00307		3502.25	-0.00841	3512.14	0.00011084		3501.3	-0.00507	3512.06	-0.00464
3512.14	-0.01342	3501.42	-0.00285		3502.32	-0.01027	3512.22	0.000783468		3501.37	-0.00571	3512.14	-0.00497
3512.22	-0.01246	3501.48	-0.00218		3502.38	-0.01204	3512.3	0.00142		3501.43	-0.0064	3512.22	-0.00523
3512.3	-0.01109	3501.55	-0.0011		3502.45	-0.01351	3512.38	0.00195		3501.5	-0.00703	3512.3	-0.00532
3512.38	-0.00953	3501.62	0.00022256		3502.52	-0.01448	3512.46	0.00231		3501.57	-0.00751	3512.38	-0.00516
3512.46	-0.00803	3501.68	0.00156		3502.58	-0.01482	3512.54	0.00246		3501.63	-0.00775	3512.46	-0.0047
3512.54	-0.00679	3501.75	0.00266		3502.65	-0.0145	3512.62	0.00241		3501.7	-0.00767	3512.54	-0.00398
3512.62	-0.00594	3501.82	0.00331		3502.72	-0.0136	3512.7	0.00218		3501.77	-0.00729	3512.62	-0.00308
3512.7	-0.00553	3501.88	0.00339		3502.78	-0.01225	3512.78	0.0018		3501.83	-0.00664	3512.7	-0.00213
3512.78	-0.00546	3501.95	0.00289		3502.85	-0.01066	3512.86	0.00133		3501.9	-0.00581	3512.78	-0.00127
3512.86	-0.00558	3502.02	0.00193		3502.92	-0.00902	3512.94	0.000838436		3501.97	-0.00489	3512.86	-0.000616121
3512.94	-0.00567	3502.08	0.000688105		3502.98	-0.00753	3513.02	0.000367889		3502.03	-0.00398	3512.94	-0.000244347
3513.02	-0.00556	3502.15	-0.000584291		3503.05	-0.00628	3513.1	-5.00539e-05		3502.1	-0.00314	3513.02	-0.000158869
3513.1	-0.00513	3502.22	-0.00167		3503.12	-0.00529	3513.18	-0.000407645		3502.17	-0.00237	3513.1	-0.000300179
3513.18	-0.00438	3502.28	-0.00241		3503.18	-0.00453	3513.26	-0.000720192		3502.23	-0.00167	3513.18	-0.000559707
3513.26	-0.00339	3502.35	-0.00274		3503.25	-0.0039	3513.34	-0.00102		3502.3	-0.000972107	3513.26	-0.000807089
3513.34	-0.00236	3502.42	-0.00271		3503.32	-0.00328	3513.42	-0.00135		3502.37	-0.000234524	3513.34	-0.00092137
3513.42	-0.00151	3502.48	-0.00244		3503.38	-0.00261	3513.5	-0.00175		3502.43	0.000588435	3513.42	-0.00081837
3513.5	-0.00104	3502.55	-0.0021		3503.45	-0.00185	3513.58	-0.00223		3502.5	0.00151	3513.5	-0.000467948
3513.58	-0.00105	3502.62	-0.00187		3503.52	-0.00106	3513.66	-0.00279		3502.57	0.0025	3513.58	0.000102072
3513.66	-0.00155	3502.68	-0.00187		3503.58	-0.000335413	3513.74	-0.00338		3502.63	0.00351	3513.66	0.000815109
3513.74	-0.00244	3502.75	-0.00215		3503.65	0.000211256	3513.82	-0.00395		3502.7	0.00447	3513.74	0.00156
3513.82	-0.00351	3502.82	-0.0027		3503.72	0.000474784	3513.9	-0.00441		3502.77	0.0053	3513.82	0.00224
3513.9	-0.00454	3502.88	-0.00344		3503.78	0.00040428	3513.98	-0.00466		3502.83	0.00597	3513.9	0.00275
3513.98	-0.00534	3502.95	-0.00425		3503.85	1.95893e-05	3514.06	-0.00465		3502.9	0.00647	3513.98	0.00304
3514.06	-0.00577	3503.02	-0.00502		3503.92	-0.000591408	3514.14	-0.00435		3502.97	0.00684	3514.06	0.00311
3514.14	-0.00583	3503.08	-0.00566		3503.98	-0.0013	3514.22	-0.00378		3503.03	0.00717	3514.14	0.00302
3514.22	-0.00562	3503.15	-0.00617		3504.05	-0.00196	3514.3	-0.00301		3503.1	0.00756	3514.22	0.00291
3514.3	-0.00531	3503.22	-0.00655		3504.12	-0.0025	3514.38	-0.00215		3503.17	0.00815	3514.3	0.00295
3514.38	-0.00512	3503.28	-0.00687		3504.18	-0.00287	3514.46	-0.00133		3503.23	0.00904	3514.38	0.00336
3514.46	-0.00521	3503.35	-0.0072		3504.25	-0.00315	3514.54	-0.000640082		3503.3	0.0103	3514.46	0.0044
3514.54	-0.00568	3503.42	-0.0076		3504.32	-0.00345	3514.62	-0.000119961		3503.37	0.01198	3514.54	0.00628
3514.62	-0.0065	3503.48	-0.00808		3504.38	-0.00394	3514.7	0.000273183		3503.43	0.01405	3514.62	0.00919
3514.7	-0.00756	3503.55	-0.00861		3504.45	-0.00474	3514.78	0.000677321		3503.5	0.01644	3514.7	0.0132
3514.78	-0.00866	3503.62	-0.00913		3504.52	-0.00591	3514.86	0.00131		3503.57	0.01902	3514.78	0.01825
3514.86	-0.00957	3503.68	-0.00957		3504.58	-0.00739	3514.94	0.00244		3503.63	0.02167	3514.86	0.0241
3514.94	-0.0101	3503.75	-0.00986		3504.65	-0.00902	3515.02	0.00432		3503.7	0.02423	3514.94	0.03031
3515.02	-0.01012	3503.82	-0.00995		3504.72	-0.01052	3515.1	0.00715		3503.77	0.02658	3515.02	0.03629
3515.1	-0.0096	3503.88	-0.00986		3504.78	-0.01162	3515.18	0.01096		3503.83	0.02866	3515.1	0.0413
3515.18	-0.0086	3503.95	-0.00961		3504.85	-0.01204	3515.26	0.01565		3503.9	0.03043	3515.18	0.04459
3515.26	-0.00728	3504.02	-0.00927		3504.92	-0.01162	3515.34	0.0209		3503.97	0.03194	3515.26	0.04547
3515.34	-0.00582	3504.08	-0.0089		3504.98	-0.01033	3515.42	0.02625		3504.03	0.03328	3515.34	0.04342
3515.42	-0.00442	3504.15	-0.00855		3505.05	-0.00831	3515.5	0.03109		3504.1	0.03458	3515.42	0.03821
3515.5	-0.00324	3504.22	-0.00822		3505.12	-0.00582	3515.58	0.0348		3504.17	0.03595	3515.5	0.02996
3515.58	-0.00238	3504.28	-0.0079		3505.18	-0.00321	3515.66	0.0368		3504.23	0.03747	3515.58	0.01914
3515.66	-0.00187	3504.35	-0.00751		3505.25	-0.000801937	3515.74	0.03664		3504.3	0.03915	3515.66	0.00654
3515.74	-0.00168	3504.42	-0.00701		3505.32	0.00111	3515.82	0.03409		3504.37	0.04092	3515.74	-0.00682
3515.82	-0.00174	3504.48	-0.00634		3505.38	0.0024	3515.9	0.02916		3504.43	0.04262	3515.82	-0.01985
3515.9	-0.00195	3504.55	-0.00549		3505.45	0.00308	3515.98	0.02212		3504.5	0.04403	3515.9	-0.03149
3515.98	-0.0022	3504.62	-0.00449		3505.52	0.00335	3516.06	0.01346		3504.57	0.04492	3515.98	-0.0409
3516.06	-0.00242	3504.68	-0.00343		3505.58	0.00352	3516.14	0.00383		3504.63	0.0451	3516.06	-0.04751
3516.14	-0.00254	3504.75	-0.0024		3505.65	0.00398	3516.22	-0.00603		3504.7	0.04445	3516.14	-0.05113
3516.22	-0.00253	3504.82	-0.0015		3505.72	0.00515	3516.3	-0.01539		3504.77	0.04297	3516.22	-0.0519
3516.3	-0.00241	3504.88	-0.000836748		3505.78	0.00736	3516.38	-0.02359		3504.83	0.04078	3516.3	-0.05025
3516.38	-0.00222	3504.95	-0.000442121		3505.85	0.01088	3516.46	-0.03012		3504.9	0.03809	3516.38	-0.0468
3516.46	-0.00203	3505.02	-0.000320165		3505.92	0.01584	3516.54	-0.03465		3504.97	0.03514	3516.46	-0.04225
3516.54	-0.00192	3505.08	-0.000425811		3505.98	0.02223	3516.62	-0.03705		3505.03	0.0322	3516.54	-0.03727
3516.62	-0.00197	3505.15	-0.000681701		3506.05	0.02995	3516.7	-0.03742		3505.1	0.02943	3516.62	-0.0324
3516.7	-0.00222	3505.22	-0.000995817		3506.12	0.0388	3516.78	-0.03601		3505.17	0.0269	3516.7	-0.02801
3516.78	-0.0027	3505.28	-0.00128		3506.18	0.04853	3516.86	-0.03322		3505.23	0.02458	3516.78	-0.02429
3516.86	-0.00339	3505.35	-0.00146		3506.25	0.05883	3516.94	-0.02953		3505.3	0.02232	3516.86	-0.02126
3516.94	-0.00423	3505.42	-0.00148		3506.32	0.06937	3517.02	-0.02545		3505.37	0.01994	3516.94	-0.01884
3517.02	-0.0051	3505.48	-0.0013		3506.38	0.07978	3517.1	-0.02145		3505.43	0.01728	3517.02	-0.0169
3517.1	-0.00591	3505.55	-0.000913276		3506.45	0.0897	3517.18	-0.01789		3505.5	0.01428	3517.1	-0.01527
3517.18	-0.00655	3505.62	-0.000305075		3506.52	0.09875	3517.26	-0.01505		3505.57	0.01098	3517.18	-0.01386
3517.26	-0.00695	3505.68	0.000522251		3506.58	0.10653	3517.34	-0.01301		3505.63	0.00759	3517.26	-0.01258
3517.34	-0.00709	3505.75	0.00155		3506.65	0.11267	3517.42	-0.01173		3505.7	0.00444	3517.34	-0.01143
3517.42	-0.007	3505.82	0.00274		3506.72	0.11683	3517.5	-0.01107		3505.77	0.00196	3517.42	-0.01042
3517.5	-0.00676	3505.88	0.00402		3506.78	0.11873	3517.58	-0.01078		3505.83	0.000610737	3517.5	-0.00958
3517.58	-0.00647	3505.95	0.00526		3506.85	0.11812	3517.66	-0.01062		3505.9	0.000831985	3517.58	-0.00891
3517.66	-0.00621	3506.02	0.00634		3506.92	0.11485	3517.74	-0.01036		3505.97	0.00302	3517.66	-0.00843
3517.74	-0.00604	3506.08	0.00708		3506.98	0.10885	3517.82	-0.00986		3506.03	0.00751	3517.74	-0.00811
3517.82	-0.00597	3506.15	0.00734		3507.05	0.1001	3517.9	-0.00905		3506.1	0.01461	3517.82	-0.00791
3517.9	-0.00592	3506.22	0.00699		3507.12	0.08868	3517.98	-0.00797		3506.17	0.02462	3517.9	-0.00778
3517.98	-0.00582	3506.28	0.00598		3507.18	0.07474	3518.06	-0.00674		3506.23	0.03788	3517.98	-0.00769
3518.06	-0.00556	3506.35	0.00436		3507.25	0.05848	3518.14	-0.0055		3506.3	0.0548	3518.06	-0.0076
3518.14	-0.00504	3506.42	0.00223		3507.32	0.0402	3518.22	-0.0044		3506.37	0.07583	3518.14	-0.00751
3518.22	-0.00426	3506.48	-0.000197586		3507.38	0.02028	3518.3	-0.00354		3506.43	0.10146	3518.22	-0.00742
3518.3	-0.00324	3506.55	-0.00269		3507.45	-0.000824618	3518.38	-0.00299		3506.5	0.1321	3518.3	-0.00735
3518.38	-0.0021	3506.62	-0.00501		3507.52	-0.02256	3518.46	-0.00272		3506.57	0.16804	3518.38	-0.0073
3518.46	-0.000985435	3506.68	-0.00695		3507.58	-0.0443	3518.54	-0.00268		3506.63	0.2093	3518.46	-0.00729
3518.54	-6.52946e-05	3506.75	-0.00839		3507.65	-0.06539	3518.62	-0.00279		3506.7	0.25564	3518.54	-0.00731
3518.62	0.000535956	3506.82	-0.00928		3507.72	-0.08513	3518.7	-0.00298		3506.77	0.30644	3518.62	-0.00734
3518.7	0.000755765	3506.88	-0.00968		3507.78	-0.1029	3518.78	-0.00317		3506.83	0.36074	3518.7	-0.00737
3518.78	0.000612301	3506.95	-0.00972		3507.85	-0.11813	3518.86	-0.00335		3506.9	0.41731	3518.78	-0.00738
3518.86	0.000197642	3507.02	-0.00956		3507.92	-0.13038	3518.94	-0.00352		3506.97	0.47468	3518.86	-0.00735
3518.94	-0.000349756	3507.08	-0.00936		3507.98	-0.13937	3519.02	-0.0037		3507.03	0.53125	3518.94	-0.00729
3519.02	-0.000885862	3507.15	-0.00925		3508.05	-0.145	3519.1	-0.0039		3507.1	0.58537	3519.02	-0.0072
3519.1	-0.0013	3507.22	-0.00928		3508.12	-0.1473	3519.18	-0.00411		3507.17	0.63542	3519.1	-0.00712
3519.18	-0.00157	3507.28	-0.00946		3508.18	-0.14649	3519.26	-0.00432		3507.23	0.67985	3519.18	-0.00706
3519.26	-0.00172	3507.35	-0.0097		3508.25	-0.14289	3519.34	-0.00446		3507.3	0.71722	3519.26	-0.00704
3519.34	-0.00187	3507.42	-0.0099		3508.32	-0.1369	3519.42	-0.00449		3507.37	0.74622	3519.34	-0.00708
3519.42	-0.00218	3507.48	-0.00994		3508.38	-0.12899	3519.5	-0.00435		3507.43	0.76565	3519.42	-0.00717
3519.5	-0.00279	3507.55	-0.00975		3508.45	-0.11964	3519.58	-0.00404		3507.5	0.77445	3519.5	-0.0073
3519.58	-0.0038	3507.62	-0.00928		3508.52	-0.10934	3519.66	-0.00358		3507.57	0.77176	3519.58	-0.00746
3519.66	-0.00521	3507.68	-0.00856		3508.58	-0.09856	3519.74	-0.00303		3507.63	0.75689	3519.66	-0.00762
3519.74	-0.00692	3507.75	-0.00767		3508.65	-0.08772	3519.82	-0.0025		3507.7	0.72942	3519.74	-0.00776
3519.82	-0.00874	3507.82	-0.00674		3508.72	-0.07721	3519.9	-0.00206		3507.77	0.68924	3519.82	-0.00787
3519.9	-0.01045	3507.88	-0.00588		3508.78	-0.06735	3519.98	-0.0018		3507.83	0.63657	3519.9	-0.00795
3519.98	-0.0118	3507.95	-0.00521		3508.85	-0.05838	3520.06	-0.00177		3507.9	0.572	3519.98	-0.00799
3520.06	-0.01258	3508.02	-0.00478		3508.92	-0.05045	3520.14	-0.00195		3507.97	0.4965	3520.06	-0.00801
3520.14	-0.01268	3508.08	-0.00459		3508.98	-0.04359	3520.22	-0.00232		3508.03	0.41138	3520.14	-0.00801
3520.22	-0.01209	3508.15	-0.00461		3509.05	-0.03777	3520.3	-0.0028		3508.1	0.31828	3520.22	-0.008
3520.3	-0.01091	3508.22	-0.00474		3509.12	-0.03284	3520.38	-0.00332		3508.17	0.21909	3520.3	-0.00797
3520.38	-0.00933	3508.28	-0.00488		3509.18	-0.02862	3520.46	-0.00383		3508.23	0.11592	3520.38	-0.00792
3520.46	-0.00759	3508.35	-0.00497		3509.25	-0.0249	3520.54	-0.00427		3508.3	0.01097	3520.46	-0.00784
3520.54	-0.00591	3508.42	-0.00496		3509.32	-0.02148	3520.62	-0.00464		3508.37	-0.09348	3520.54	-0.00772
3520.62	-0.00452	3508.48	-0.00487		3509.38	-0.01824	3520.7	-0.00493		3508.43	-0.1952	3520.62	-0.00757
3520.7	-0.00355	3508.55	-0.00474		3509.45	-0.0151	3520.78	-0.00516		3508.5	-0.29205	3520.7	-0.00738
3520.78	-0.00306	3508.62	-0.00466		3509.52	-0.0121	3520.86	-0.00532		3508.57	-0.38209	3520.78	-0.00717
3520.86	-0.00303	3508.68	-0.00469		3509.58	-0.00931	3520.94	-0.00541		3508.63	-0.46361	3520.86	-0.00696
3520.94	-0.00337	3508.75	-0.00489		3509.65	-0.00685	3521.02	-0.00541		3508.7	-0.53519	3520.94	-0.00677
3521.02	-0.00397	3508.82	-0.00526		3509.72	-0.00486	3521.1	-0.00531		3508.77	-0.59577	3521.02	-0.00664
3521.1	-0.00469	3508.88	-0.00576		3509.78	-0.00343	3521.18	-0.0051		3508.83	-0.64461	3521.1	-0.00658
3521.18	-0.0054	3508.95	-0.00631		3509.85	-0.00255	3521.26	-0.00482		3508.9	-0.68134	3521.18	-0.0066
3521.26	-0.00599	3509.02	-0.00679		3509.92	-0.00218	3521.34	-0.00452		3508.97	-0.7059	3521.26	-0.00671
3521.34	-0.00641	3509.08	-0.00714		3509.98	-0.00218	3521.42	-0.00428		3509.03	-0.71856	3521.34	-0.00691
3521.42	-0.00662	3509.15	-0.0073		3510.05	-0.00236	3521.5	-0.00419		3509.1	-0.71981	3521.42	-0.00719
3521.5	-0.00666	3509.22	-0.00728		3510.12	-0.00254	3521.58	-0.00433		3509.17	-0.71038	3521.5	-0.00756
3521.58	-0.00656	3509.28	-0.00716		3510.18	-0.00256	3521.66	-0.00474		3509.23	-0.69119	3521.58	-0.00802
3521.66	-0.0064	3509.35	-0.00701		3510.25	-0.00236	3521.74	-0.0054		3509.3	-0.66334	3521.66	-0.00854
3521.74	-0.00626	3509.42	-0.00694		3510.32	-0.00193	3521.82	-0.00624		3509.37	-0.62808	3521.74	-0.00913
3521.82	-0.00622	3509.48	-0.00701		3510.38	-0.00137	3521.9	-0.00713		3509.43	-0.5868	3521.82	-0.00974
3521.9	-0.00633	3509.55	-0.00725		3510.45	-0.000833907	3521.98	-0.00791		3509.5	-0.541	3521.9	-0.01034
3521.98	-0.00664	3509.62	-0.0076		3510.52	-0.000483638	3522.06	-0.00845		3509.57	-0.49227	3521.98	-0.01086
3522.06	-0.00713	3509.68	-0.00796		3510.58	-0.000454946	3522.14	-0.00864		3509.63	-0.4422	3522.06	-0.01123
3522.14	-0.00778	3509.75	-0.0082		3510.65	-0.00081435	3522.22	-0.00846		3509.7	-0.39236	3522.14	-0.01137
3522.22	-0.00851	3509.82	-0.0082		3510.72	-0.00154	3522.3	-0.00794		3509.77	-0.34415	3522.22	-0.0112
3522.3	-0.00926	3509.88	-0.00788		3510.78	-0.00252	3522.38	-0.00721		3509.83	-0.29881	3522.3	-0.01071
3522.38	-0.00992	3509.95	-0.00725		3510.85	-0.00358	3522.46	-0.00642		3509.9	-0.25726	3522.38	-0.00988
3522.46	-0.01043	3510.02	-0.00639		3510.92	-0.00453	3522.54	-0.00574		3509.97	-0.22014	3522.46	-0.00878
3522.54	-0.01074	3510.08	-0.00545		3510.98	-0.00523	3522.62	-0.00528		3510.03	-0.18774	3522.54	-0.0075
3522.62	-0.01083	3510.15	-0.00461		3511.05	-0.00558	3522.7	-0.00513		3510.1	-0.16008	3522.62	-0.00617
3522.7	-0.01072	3510.22	-0.00404		3511.12	-0.00563	3522.78	-0.00529		3510.17	-0.13687	3522.7	-0.00496
3522.78	-0.01048	3510.28	-0.00385		3511.18	-0.00549	3522.86	-0.00567		3510.23	-0.11768	3522.78	-0.00401
3522.86	-0.01017	3510.35	-0.00407		3511.25	-0.00539	3522.94	-0.00615		3510.3	-0.10193	3522.86	-0.00344
3522.94	-0.00986	3510.42	-0.00463		3511.32	-0.00556	3523.02	-0.00661		3510.37	-0.08901	3522.94	-0.0033
3523.02	-0.00962	3510.48	-0.00541		3511.38	-0.00621	3523.1	-0.00691		3510.43	-0.07834	3523.02	-0.00361
3523.1	-0.00946	3510.55	-0.00622		3511.45	-0.00747	3523.18	-0.00697		3510.5	-0.0694	3523.1	-0.00429
3523.18	-0.0094	3510.62	-0.0069		3511.52	-0.00933	3523.26	-0.00676		3510.57	-0.06179	3523.18	-0.00523
3523.26	-0.0094	3510.68	-0.00731		3511.58	-0.01165	3523.34	-0.00632		3510.63	-0.05521	3523.26	-0.00627
3523.34	-0.00941	3510.75	-0.0074		3511.65	-0.01414	3523.42	-0.00572		3510.7	-0.04948	3523.34	-0.00726
3523.42	-0.00937	3510.82	-0.00717		3511.72	-0.01647	3523.5	-0.00506		3510.77	-0.04452	3523.42	-0.00804
3523.5	-0.00924	3510.88	-0.0067		3511.78	-0.01828	3523.58	-0.00441		3510.83	-0.0403	3523.5	-0.00851
3523.58	-0.009	3510.95	-0.00611		3511.85	-0.01928	3523.66	-0.00384		3510.9	-0.03685	3523.58	-0.00862
3523.66	-0.00867	3511.02	-0.00551		3511.92	-0.0193	3523.74	-0.00339		3510.97	-0.03421	3523.66	-0.00837
3523.74	-0.00828	3511.08	-0.00498		3511.98	-0.01835	3523.82	-0.00305		3511.03	-0.0324	3523.74	-0.00783
3523.82	-0.00789	3511.15	-0.00456		3512.05	-0.01658	3523.9	-0.00279		3511.1	-0.0314	3523.82	-0.00707
3523.9	-0.00756	3511.22	-0.00427		3512.12	-0.01431	3523.98	-0.00258		3511.17	-0.03114	3523.9	-0.00625
3523.98	-0.00735	3511.28	-0.00406		3512.18	-0.0119	3524.06	-0.0024		3511.23	-0.0315	3523.98	-0.00547
3524.06	-0.00727	3511.35	-0.0039		3512.25	-0.00975	3524.14	-0.00223		3511.3	-0.03232	3524.06	-0.00484
3524.14	-0.00734	3511.42	-0.00377		3512.32	-0.00817	3524.22	-0.00209		3511.37	-0.03341	3524.14	-0.00447
3524.22	-0.00752	3511.48	-0.00367		3512.38	-0.00736	3524.3	-0.00202		3511.43	-0.03458	3524.22	-0.00437
3524.3	-0.00774	3511.55	-0.00362		3512.45	-0.00734	3524.38	-0.00206		3511.5	-0.03568	3524.3	-0.00456
3524.38	-0.00795	3511.62	-0.00366		3512.52	-0.00801	3524.46	-0.00223		3511.57	-0.03658	3524.38	-0.005
3524.46	-0.00808	3511.68	-0.00383		3512.58	-0.00913	3524.54	-0.00253		3511.63	-0.03723	3524.46	-0.00562
3524.54	-0.00811	3511.75	-0.00414		3512.65	-0.0104	3524.62	-0.00294		3511.7	-0.03762	3524.54	-0.00632
3524.62	-0.008	3511.82	-0.00455		3512.72	-0.01153	3524.7	-0.00341		3511.77	-0.03776	3524.62	-0.007
3524.7	-0.00777	3511.88	-0.00497		3512.78	-0.01229	3524.78	-0.00386		3511.83	-0.03772	3524.7	-0.00758
3524.78	-0.00746	3511.95	-0.00529		3512.85	-0.01256	3524.86	-0.00422		3511.9	-0.03753	3524.78	-0.00796
3524.86	-0.00711	3512.02	-0.0054		3512.92	-0.01233	3524.94	-0.00443		3511.97	-0.03722	3524.86	-0.00809
3524.94	-0.00675	3512.08	-0.00519		3512.98	-0.01172	3525.02	-0.00446		3512.03	-0.03681	3524.94	-0.00793
3525.02	-0.00643	3512.15	-0.00461		3513.05	-0.01091	3525.1	-0.00431		3512.1	-0.03627	3525.02	-0.0075
3525.1	-0.00615	3512.22	-0.00369		3513.12	-0.0101	3525.18	-0.00403		3512.17	-0.03561	3525.1	-0.00682
3525.18	-0.0059	3512.28	-0.00253		3513.18	-0.00946	3525.26	-0.00368		3512.23	-0.03482	3525.18	-0.00594
3525.26	-0.00564	3512.35	-0.0013		3513.25	-0.00911	3525.34	-0.00334		3512.3	-0.03393	3525.26	-0.00494
3525.34	-0.00534	3512.42	-0.000198106		3513.32	-0.00906	3525.42	-0.00307		3512.37	-0.03301	3525.34	-0.0039
3525.42	-0.00496	3512.48	0.000577484		3513.38	-0.00927	3525.5	-0.00292		3512.43	-0.03213	3525.42	-0.00292
3525.5	-0.00448	3512.55	0.000865852		3513.45	-0.00959	3525.58	-0.00293		3512.5	-0.03141	3525.5	-0.00208
3525.58	-0.00388	3512.62	0.000579144		3513.52	-0.00987	3525.66	-0.00309		3512.57	-0.03093	3525.58	-0.00146
3525.66	-0.00317	3512.68	-0.000279184		3513.58	-0.00997	3525.74	-0.00338		3512.63	-0.03073	3525.66	-0.0011
3525.74	-0.00239	3512.75	-0.00161		3513.65	-0.00979	3525.82	-0.00376		3512.7	-0.03082	3525.74	-0.00104
3525.82	-0.00158	3512.82	-0.00324		3513.72	-0.00929	3525.9	-0.00418		3512.77	-0.03114	3525.82	-0.00129
3525.9	-0.000773617	3512.88	-0.00494		3513.78	-0.00849	3525.98	-0.00459		3512.83	-0.03155	3525.9	-0.00182
3525.98	-2.39653e-05	3512.95	-0.00647		3513.85	-0.00749	3526.06	-0.00497		3512.9	-0.03191	3525.98	-0.00257
3526.06	0.000631512	3513.02	-0.0076		3513.92	-0.00641	3526.14	-0.00528		3512.97	-0.03208	3526.06	-0.00349
3526.14	0.00116	3513.08	-0.0082		3513.98	-0.00536	3526.22	-0.00547		3513.03	-0.03193	3526.14	-0.00449
3526.22	0.00152	3513.15	-0.00817		3514.05	-0.00447	3526.3	-0.00554		3513.1	-0.0314	3526.22	-0.00549
3526.3	0.0017	3513.22	-0.00756		3514.12	-0.00379	3526.38	-0.00546		3513.17	-0.03047	3526.3	-0.00642
3526.38	0.00165	3513.28	-0.00646		3514.18	-0.00338	3526.46	-0.00521		3513.23	-0.02921	3526.38	-0.00724
3526.46	0.00136	3513.35	-0.00506		3514.25	-0.00322	3526.54	-0.00481		3513.3	-0.02769	3526.46	-0.00792
3526.54	0.000795404	3513.42	-0.00356		3514.32	-0.0033	3526.62	-0.00428		3513.37	-0.02603	3526.54	-0.00847
3526.62	-4.94726e-05	3513.48	-0.00219		3514.38	-0.00356	3526.7	-0.00367		3513.43	-0.02433	3526.62	-0.0089
3526.7	-0.00116	3513.55	-0.00112		3514.45	-0.00397	3526.78	-0.00305		3513.5	-0.02267	3526.7	-0.00925
3526.78	-0.00251	3513.62	-0.000453191		3514.52	-0.00447	3526.86	-0.0025		3513.57	-0.02111	3526.78	-0.00954
3526.86	-0.00403	3513.68	-0.000249349		3514.58	-0.00503	3526.94	-0.00209		3513.63	-0.01966	3526.86	-0.00979
3526.94	-0.00563	3513.75	-0.000476009		3514.65	-0.00558	3527.02	-0.00188		3513.7	-0.01834	3526.94	-0.00999
3527.02	-0.00723	3513.82	-0.00105		3514.72	-0.00608	3527.1	-0.00187		3513.77	-0.01716	3527.02	-0.01012
3527.1	-0.00874	3513.88	-0.00186		3514.78	-0.00646	3527.18	-0.00203		3513.83	-0.01613	3527.1	-0.01014
3527.18	-0.01009	3513.95	-0.00277		3514.85	-0.00667	3527.26	-0.0023		3513.9	-0.01525	3527.18	-0.01
3527.26	-0.01124	3514.02	-0.0037		3514.92	-0.00667	3527.34	-0.0026		3513.97	-0.01456	3527.26	-0.00967
3527.34	-0.01217	3514.08	-0.00458		3514.98	-0.00643	3527.42	-0.00285		3514.03	-0.01407	3527.34	-0.00913
3527.42	-0.0129	3514.15	-0.00537		3515.05	-0.00598	3527.5	-0.00302		3514.1	-0.01376	3527.42	-0.0084
3527.5	-0.01347	3514.22	-0.00607		3515.12	-0.00536	3527.58	-0.00309		3514.17	-0.01361	3527.5	-0.00751
3527.58	-0.01392	3514.28	-0.00671		3515.18	-0.00468	3527.66	-0.00312		3514.23	-0.01357	3527.58	-0.00654
3527.66	-0.01428	3514.35	-0.00729		3515.25	-0.00403	3527.74	-0.00317		3514.3	-0.01356	3527.66	-0.00557
3527.74	-0.01456	3514.42	-0.00781		3515.32	-0.00354	3527.82	-0.00335		3514.37	-0.01351	3527.74	-0.00468
3527.82	-0.01474	3514.48	-0.00825		3515.38	-0.00329	3527.9	-0.00372		3514.43	-0.01336	3527.82	-0.00395
3527.9	-0.01477	3514.55	-0.00857		3515.45	-0.00333	3527.98	-0.00429		3514.5	-0.01308	3527.9	-0.00341
3527.98	-0.01463	3514.62	-0.00873		3515.52	-0.00364	3528.06	-0.00503		3514.57	-0.01268	3527.98	-0.00309
3528.06	-0.01428	3514.68	-0.00868		3515.58	-0.00417	3528.14	-0.00583		3514.63	-0.01221	3528.06	-0.00296
3528.14	-0.01371	3514.75	-0.0084		3515.65	-0.00479	3528.22	-0.00656		3514.7	-0.01172	3528.14	-0.00299
3528.22	-0.01297	3514.82	-0.0079		3515.72	-0.00539	3528.3	-0.00709		3514.77	-0.01129	3528.22	-0.00312
3528.3	-0.01212	3514.88	-0.00721		3515.78	-0.00583	3528.38	-0.00732		3514.83	-0.01094	3528.3	-0.00331
3528.38	-0.01127	3514.95	-0.00635		3515.85	-0.00602	3528.46	-0.00723		3514.9	-0.01068	3528.38	-0.00353
3528.46	-0.01053	3515.02	-0.00538		3515.92	-0.00591	3528.54	-0.00687		3514.97	-0.01048	3528.46	-0.00375
3528.54	-0.01002	3515.08	-0.00433		3515.98	-0.00549	3528.62	-0.00639		3515.03	-0.01028	3528.54	-0.00395
3528.62	-0.00978	3515.15	-0.00323		3516.05	-0.0048	3528.7	-0.00597		3515.1	-0.00999	3528.62	-0.00415
3528.7	-0.00984	3515.22	-0.00209		3516.12	-0.00394	3528.78	-0.00579		3515.17	-0.00957	3528.7	-0.00435
3528.78	-0.01014	3515.28	-0.000940761		3516.18	-0.00299	3528.86	-0.00598		3515.23	-0.009	3528.78	-0.00456
3528.86	-0.0106	3515.35	0.000181165		3516.25	-0.00203	3528.94	-0.00658		3515.3	-0.00832	3528.86	-0.00477
3528.94	-0.01108	3515.42	0.0012		3516.32	-0.00113	3529.02	-0.00753		3515.37	-0.00764	3528.94	-0.00497
3529.02	-0.01144	3515.48	0.00203		3516.38	-0.00033582	3529.1	-0.00867		3515.43	-0.00709	3529.02	-0.00514
3529.1	-0.01157	3515.55	0.00253		3516.45	0.000329824	3529.18	-0.00978		3515.5	-0.00684	3529.1	-0.00524
3529.18	-0.0114	3515.62	0.00259		3516.52	0.000845926	3529.26	-0.01065		3515.57	-0.00701	3529.18	-0.00526
3529.26	-0.01092	3515.68	0.00214		3516.58	0.00119	3529.34	-0.0111		3515.63	-0.00769	3529.26	-0.00516
3529.34	-0.01018	3515.75	0.00114		3516.65	0.00132	3529.42	-0.01105		3515.7	-0.00888	3529.34	-0.00494
3529.42	-0.00928	3515.82	-0.000331548		3516.72	0.0012	3529.5	-0.01052		3515.77	-0.01048	3529.42	-0.0046
3529.5	-0.00835	3515.88	-0.00212		3516.78	0.000781086	3529.58	-0.00963		3515.83	-0.01231	3529.5	-0.00416
3529.58	-0.00751	3515.95	-0.00401		3516.85	2.58004e-05	3529.66	-0.00856		3515.9	-0.01414	3529.58	-0.00365
3529.66	-0.00687	3516.02	-0.00574		3516.92	-0.00106	3529.74	-0.0075		3515.97	-0.01571	3529.66	-0.00311
3529.74	-0.0065	3516.08	-0.00706		3516.98	-0.00243	3529.82	-0.00661		3516.03	-0.0168	3529.74	-0.00259
3529.82	-0.00643	3516.15	-0.00781		3517.05	-0.00397	3529.9	-0.00597		3516.1	-0.01724	3529.82	-0.00212
3529.9	-0.00664	3516.22	-0.00791		3517.12	-0.00554	3529.98	-0.00559		3516.17	-0.01696	3529.9	-0.00173
3529.98	-0.00707	3516.28	-0.00741		3517.18	-0.00694	3530.06	-0.0054		3516.23	-0.01599	3529.98	-0.00146
3530.06	-0.00764	3516.35	-0.00649		3517.25	-0.00801	3530.14	-0.00528		3516.3	-0.01446	3530.06	-0.00131
3530.14	-0.00828	3516.42	-0.00539		3517.32	-0.0086	3530.22	-0.00513		3516.37	-0.01256	3530.14	-0.00128
3530.22	-0.00893	3516.48	-0.00438		3517.38	-0.00863	3530.3	-0.00486		3516.43	-0.01054	3530.22	-0.00135
3530.3	-0.00954	3516.55	-0.0037		3517.45	-0.00811	3530.38	-0.00443		3516.5	-0.00863	3530.3	-0.00149
3530.38	-0.0101	3516.62	-0.00349		3517.52	-0.00713	3530.46	-0.0039		3516.57	-0.00703	3530.38	-0.00168
3530.46	-0.01059	3516.68	-0.00379		3517.58	-0.00584	3530.54	-0.00334		3516.63	-0.00587	3530.46	-0.00189
3530.54	-0.01101	3516.75	-0.00451		3517.65	-0.00444	3530.62	-0.00287		3516.7	-0.00521	3530.54	-0.00207
3530.62	-0.01137	3516.82	-0.00546		3517.72	-0.00312	3530.7	-0.00258		3516.77	-0.005	3530.62	-0.00223
3530.7	-0.01163	3516.88	-0.00642		3517.78	-0.00205	3530.78	-0.00254		3516.83	-0.00515	3530.7	-0.00233
3530.78	-0.01177	3516.95	-0.00716		3517.85	-0.00134	3530.86	-0.00276		3516.9	-0.00549	3530.78	-0.00237
3530.86	-0.01177	3517.02	-0.0075		3517.92	-0.000993929	3530.94	-0.0032		3516.97	-0.00586	3530.86	-0.00236
3530.94	-0.01159	3517.08	-0.00739		3517.98	-0.000976965	3531.02	-0.00377		3517.03	-0.00611	3530.94	-0.00229
3531.02	-0.01119	3517.15	-0.00685		3518.05	-0.00118	3531.1	-0.00439		3517.1	-0.0061	3531.02	-0.0022
3531.1	-0.0106	3517.22	-0.00603		3518.12	-0.00147	3531.18	-0.00497		3517.17	-0.00577	3531.1	-0.00208
3531.18	-0.00984	3517.28	-0.00513		3518.18	-0.00171	3531.26	-0.00543		3517.23	-0.0051	3531.18	-0.00197
3531.26	-0.00897	3517.35	-0.00437		3518.25	-0.0018	3531.34	-0.00574		3517.3	-0.00417	3531.26	-0.00189
3531.34	-0.00807	3517.42	-0.00392		3518.32	-0.00167	3531.42	-0.00589		3517.37	-0.00305	3531.34	-0.00186
3531.42	-0.00725	3517.48	-0.00388		3518.38	-0.00133	3531.5	-0.00588		3517.43	-0.00188	3531.42	-0.00192
3531.5	-0.0066	3517.55	-0.00428		3518.45	-0.000792545	3531.58	-0.00573		3517.5	-0.000796438	3531.5	-0.00209
3531.58	-0.00617	3517.62	-0.00501		3518.52	-0.000142185	3531.66	-0.00545		3517.57	8.02364e-05	3531.58	-0.00239
3531.66	-0.00601	3517.68	-0.00595		3518.58	0.000542735	3531.74	-0.00506		3517.63	0.00065851	3531.66	-0.00283
3531.74	-0.0061	3517.75	-0.00691		3518.65	0.00118	3531.82	-0.00459		3517.7	0.000892227	3531.74	-0.00339
3531.82	-0.00638	3517.82	-0.00773		3518.72	0.00171	3531.9	-0.00405		3517.77	0.000787705	3531.82	-0.00404
3531.9	-0.00678	3517.88	-0.0083		3518.78	0.00207	3531.98	-0.00348		3517.83	0.000404796	3531.9	-0.00473
3531.98	-0.00718	3517.95	-0.00859		3518.85	0.00225	3532.06	-0.00295		3517.9	-0.00014832	3531.98	-0.00541
3532.06	-0.00749	3518.02	-0.00863		3518.92	0.00225	3532.14	-0.00249		3517.97	-0.000725993	3532.06	-0.006
3532.14	-0.00763	3518.08	-0.00852		3518.98	0.00207	3532.22	-0.00218		3518.03	-0.00116	3532.14	-0.00646
3532.22	-0.00757	3518.15	-0.00837		3519.05	0.00173	3532.3	-0.00205		3518.1	-0.00128	3532.22	-0.00674
3532.3	-0.00732	3518.22	-0.0083		3519.12	0.00127	3532.38	-0.00212		3518.17	-0.000938245	3532.3	-0.00684
3532.38	-0.00691	3518.28	-0.00837		3519.18	0.000726411	3532.46	-0.00237		3518.23	-1.57241e-05	3532.38	-0.00676
3532.46	-0.00642	3518.35	-0.0086		3519.25	0.000130867	3532.54	-0.00276		3518.3	0.00154	3532.46	-0.00651
3532.54	-0.00593	3518.42	-0.00895		3519.32	-0.000469438	3532.62	-0.00324		3518.37	0.00372	3532.54	-0.00613
3532.62	-0.0055	3518.48	-0.00932		3519.38	-0.00103	3532.7	-0.00375		3518.43	0.00644	3532.62	-0.00566
3532.7	-0.0052	3518.55	-0.0096		3519.45	-0.00152	3532.78	-0.00427		3518.5	0.00954	3532.7	-0.00513
3532.78	-0.00505	3518.62	-0.00968		3519.52	-0.00191	3532.86	-0.00475		3518.57	0.01281	3532.78	-0.00458
3532.86	-0.00504	3518.68	-0.00949		3519.58	-0.00219	3532.94	-0.0052		3518.63	0.01603	3532.86	-0.00404
3532.94	-0.00517	3518.75	-0.00903		3519.65	-0.00236	3533.02	-0.0056		3518.7	0.01897	3532.94	-0.00354
3533.02	-0.0054	3518.82	-0.00835		3519.72	-0.00243	3533.1	-0.00597		3518.77	0.02144	3533.02	-0.0031
3533.1	-0.0057	3518.88	-0.00752		3519.78	-0.00243	3533.18	-0.00627		3518.83	0.02331	3533.1	-0.00274
3533.18	-0.00606	3518.95	-0.00665		3519.85	-0.00238	3533.26	-0.00648		3518.9	0.02455	3533.18	-0.0025
3533.26	-0.00645	3519.02	-0.00585		3519.92	-0.00231	3533.34	-0.00655		3518.97	0.02519	3533.26	-0.0024
3533.34	-0.00687	3519.08	-0.00519		3519.98	-0.00223	3533.42	-0.00644		3519.03	0.02537	3533.34	-0.00243
3533.42	-0.00732	3519.15	-0.00467		3520.05	-0.00214	3533.5	-0.00613		3519.1	0.02523	3533.42	-0.0026
3533.5	-0.00777	3519.22	-0.00429		3520.12	-0.00204	3533.58	-0.00562		3519.17	0.02496	3533.5	-0.00287
3533.58	-0.0082	3519.28	-0.00397		3520.18	-0.00193	3533.66	-0.00497		3519.23	0.02472	3533.58	-0.00319
3533.66	-0.00854	3519.35	-0.00364		3520.25	-0.00178	3533.74	-0.00428		3519.3	0.0246	3533.66	-0.00352
3533.74	-0.00876	3519.42	-0.00324		3520.32	-0.00159	3533.82	-0.00365		3519.37	0.02461	3533.74	-0.00381
3533.82	-0.00879	3519.48	-0.00273		3520.38	-0.00133	3533.9	-0.00321		3519.43	0.02468	3533.82	-0.00403
3533.9	-0.0086	3519.55	-0.00213		3520.45	-0.000958711	3533.98	-0.00303		3519.5	0.02468	3533.9	-0.00415
3533.98	-0.00819	3519.62	-0.0015		3520.52	-0.000407001	3534.06	-0.00314		3519.57	0.02441	3533.98	-0.0042
3534.06	-0.0076	3519.68	-0.000926299		3520.58	0.000419222	3534.14	-0.00351		3519.63	0.02369	3534.06	-0.00422
3534.14	-0.00687	3519.75	-0.000520682		3520.65	0.00165	3534.22	-0.00403		3519.7	0.02237	3534.14	-0.00423
3534.22	-0.00612	3519.82	-0.00037131		3520.72	0.00343	3534.3	-0.00455		3519.77	0.02037	3534.22	-0.00429
3534.3	-0.00543	3519.88	-0.000534481		3520.78	0.00593	3534.38	-0.00492		3519.83	0.01768	3534.3	-0.00441
3534.38	-0.00488	3519.95	-0.00102		3520.85	0.0093	3534.46	-0.00503		3519.9	0.01442	3534.38	-0.00459
3534.46	-0.00452	3520.02	-0.00177		3520.92	0.01364	3534.54	-0.0048		3519.97	0.01075	3534.46	-0.0048
3534.54	-0.00436	3520.08	-0.0027		3520.98	0.01901	3534.62	-0.00425		3520.03	0.00692	3534.54	-0.005
3534.62	-0.00437	3520.15	-0.00369		3521.05	0.02538	3534.7	-0.00349		3520.1	0.00318	3534.62	-0.00515
3534.7	-0.00446	3520.22	-0.0046		3521.12	0.03262	3534.78	-0.00266		3520.17	-0.000260408	3534.7	-0.00523
3534.78	-0.00455	3520.28	-0.00531		3521.18	0.04052	3534.86	-0.00195		3520.23	-0.00321	3534.78	-0.00524
3534.86	-0.00457	3520.35	-0.00572		3521.25	0.04877	3534.94	-0.00153		3520.3	-0.00557	3534.86	-0.00521
3534.94	-0.00445	3520.42	-0.00579		3521.32	0.05703	3535.02	-0.00153		3520.37	-0.00732	3534.94	-0.00518
3535.02	-0.00418	3520.48	-0.00551		3521.38	0.06487	3535.1	-0.002		3520.43	-0.0085	3535.02	-0.00521
3535.1	-0.0038	3520.55	-0.00491		3521.45	0.0719	3535.18	-0.00288		3520.5	-0.00919	3535.1	-0.00535
3535.18	-0.00339	3520.62	-0.00406		3521.52	0.07769	3535.26	-0.00406		3520.57	-0.0095	3535.18	-0.0056
3535.26	-0.00303	3520.68	-0.00305		3521.58	0.08187	3535.34	-0.00535		3520.63	-0.00952	3535.26	-0.00594
3535.34	-0.00284	3520.75	-0.00197		3521.65	0.08412	3535.42	-0.00657		3520.7	-0.00929	3535.34	-0.00631
3535.42	-0.00287	3520.82	-0.00089411		3521.72	0.08419	3535.5	-0.00754		3520.77	-0.00878	3535.42	-0.00662
3535.5	-0.00317	3520.88	0.000101608		3521.78	0.08193	3535.58	-0.00813		3520.83	-0.00791	3535.5	-0.00678
3535.58	-0.00371	3520.95	0.000978583		3521.85	0.07726	3535.66	-0.00829		3520.9	-0.00647	3535.58	-0.00671
3535.66	-0.00442	3521.02	0.00172		3521.92	0.07026	3535.74	-0.00806		3520.97	-0.00421	3535.66	-0.00638
3535.74	-0.00519	3521.08	0.00232		3521.98	0.06107	3535.82	-0.00752		3521.03	-0.000801175	3535.74	-0.00578
3535.82	-0.00592	3521.15	0.0028		3522.05	0.04998	3535.9	-0.00683		3521.1	0.00412	3535.82	-0.00499
3535.9	-0.0065	3521.22	0.00317		3522.12	0.03734	3535.98	-0.00612		3521.17	0.01095	3535.9	-0.00406
3535.98	-0.00685	3521.28	0.00344		3522.18	0.0236	3536.06	-0.00551		3521.23	0.02005	3535.98	-0.00311
3536.06	-0.00697	3521.35	0.00359		3522.25	0.00923	3536.14	-0.00509		3521.3	0.03175	3536.06	-0.00222
3536.14	-0.00689	3521.42	0.0036		3522.32	-0.00528	3536.22	-0.00486		3521.37	0.0463	3536.14	-0.00145
3536.22	-0.00671	3521.48	0.00341		3522.38	-0.01945	3536.3	-0.00476		3521.43	0.06383	3536.22	-0.000834368
3536.3	-0.00656	3521.55	0.00299		3522.45	-0.03282	3536.38	-0.00471		3521.5	0.08436	3536.3	-0.000396556
3536.38	-0.00656	3521.62	0.00229		3522.52	-0.04501	3536.46	-0.00461		3521.57	0.10773	3536.38	-0.000130575
3536.46	-0.00682	3521.68	0.0013		3522.58	-0.05568	3536.54	-0.00437		3521.63	0.13361	3536.46	-3.35677e-05
3536.54	-0.00742	3521.75	3.015e-05		3522.65	-0.06458	3536.62	-0.00396		3521.7	0.16151	3536.54	-0.00011048
3536.62	-0.00833	3521.82	-0.00145		3522.72	-0.07151	3536.7	-0.00341		3521.77	0.1908	3536.62	-0.000376318
3536.7	-0.00951	3521.88	-0.00305		3522.78	-0.07637	3536.78	-0.00281		3521.83	0.2207	3536.7	-0.00084984
3536.78	-0.01081	3521.95	-0.00465		3522.85	-0.07915	3536.86	-0.0023		3521.9	0.25036	3536.78	-0.00154
3536.86	-0.01206	3522.02	-0.00614		3522.92	-0.07992	3536.94	-0.00203		3521.97	0.27885	3536.86	-0.00243
3536.94	-0.0131	3522.08	-0.00743		3522.98	-0.07883	3537.02	-0.00209		3522.03	0.30527	3536.94	-0.00347
3537.02	-0.01377	3522.15	-0.00846		3523.05	-0.07613	3537.1	-0.00256		3522.1	0.32874	3537.02	-0.00457
3537.1	-0.01397	3522.22	-0.0092		3523.12	-0.0721	3537.18	-0.00337		3522.17	0.34847	3537.1	-0.0056
3537.18	-0.01367	3522.28	-0.0097		3523.18	-0.06709	3537.26	-0.0044		3522.23	0.36376	3537.18	-0.00642
3537.26	-0.01289	3522.35	-0.01001		3523.25	-0.06143	3537.34	-0.00546		3522.3	0.37402	3537.26	-0.0069
3537.34	-0.01174	3522.42	-0.0102		3523.32	-0.05543	3537.42	-0.00634		3522.37	0.37877	3537.34	-0.00695
3537.42	-0.01035	3522.48	-0.01032		3523.38	-0.04935	3537.5	-0.00682		3522.43	0.37764	3537.42	-0.00654
3537.5	-0.00889	3522.55	-0.01041		3523.45	-0.0434	3537.58	-0.0068		3522.5	0.37037	3537.5	-0.00571
3537.58	-0.00748	3522.62	-0.01047		3523.52	-0.03769	3537.66	-0.00625		3522.57	0.35677	3537.58	-0.00455
3537.66	-0.00626	3522.68	-0.01047		3523.58	-0.03231	3537.74	-0.00525		3522.63	0.33676	3537.66	-0.00323
3537.74	-0.00526	3522.75	-0.01036		3523.65	-0.0273	3537.82	-0.004		3522.7	0.31038	3537.74	-0.00192
3537.82	-0.00453	3522.82	-0.01012		3523.72	-0.02272	3537.9	-0.00273		3522.77	0.27779	3537.82	-0.00078197
3537.9	-0.00404	3522.88	-0.00973		3523.78	-0.01862	3537.98	-0.00167		3522.83	0.2393	3537.9	5.19149e-05
3537.98	-0.00375	3522.95	-0.00921		3523.85	-0.01509	3538.06	-0.00104		3522.9	0.19541	3537.98	0.000510586
3538.06	-0.00362	3523.02	-0.00863		3523.92	-0.01223	3538.14	-0.000923011		3522.97	0.14685	3538.06	0.000587823
3538.14	-0.00359	3523.08	-0.00806		3523.98	-0.01013	3538.22	-0.00133		3523.03	0.09453	3538.14	0.000338049
3538.22	-0.00365	3523.15	-0.00757		3524.05	-0.00883	3538.3	-0.00216		3523.1	0.03962	3538.22	-0.000139393
3538.3	-0.00378	3523.22	-0.00722		3524.12	-0.00831	3538.38	-0.00324		3523.17	-0.0166	3538.3	-0.000723159
3538.38	-0.00399	3523.28	-0.00699		3524.18	-0.00846	3538.46	-0.00437		3523.23	-0.07268	3538.38	-0.0013
3538.46	-0.00426	3523.35	-0.00686		3524.25	-0.00908	3538.54	-0.00537		3523.3	-0.12717	3538.46	-0.00176
3538.54	-0.0046	3523.42	-0.00675		3524.32	-0.00991	3538.62	-0.0061		3523.37	-0.17867	3538.54	-0.00208
3538.62	-0.00498	3523.48	-0.00655		3524.38	-0.01064	3538.7	-0.00651		3523.43	-0.22592	3538.62	-0.00223
3538.7	-0.00539	3523.55	-0.0062		3524.45	-0.01103	3538.78	-0.00661		3523.5	-0.2679	3538.7	-0.00226
3538.78	-0.00578	3523.62	-0.00563		3524.52	-0.01087	3538.86	-0.00646		3523.57	-0.30385	3538.78	-0.00225
3538.86	-0.00612	3523.68	-0.00488		3524.58	-0.01009	3538.94	-0.00616		3523.63	-0.3333	3538.86	-0.00226
3538.94	-0.00639	3523.75	-0.004		3524.65	-0.00875	3539.02	-0.0058		3523.7	-0.35609	3538.94	-0.00238
3539.02	-0.00659	3523.82	-0.0031		3524.72	-0.00699	3539.1	-0.00544		3523.77	-0.37228	3539.02	-0.00263
3539.1	-0.00672	3523.88	-0.00229		3524.78	-0.00508	3539.18	-0.00511		3523.83	-0.38215	3539.1	-0.003
3539.18	-0.0068	3523.95	-0.00168		3524.85	-0.00325	3539.26	-0.0048		3523.9	-0.38607	3539.18	-0.00345
3539.26	-0.00687	3524.02	-0.00129		3524.92	-0.00174	3539.34	-0.00447		3523.97	-0.38448	3539.26	-0.00387
3539.34	-0.00694	3524.08	-0.00109		3524.98	-0.000694263	3539.42	-0.0041		3524.03	-0.37786	3539.34	-0.00415
3539.42	-0.00704	3524.15	-0.00101		3525.05	-0.000141931	3539.5	-0.00366		3524.1	-0.36669	3539.42	-0.00419
3539.5	-0.00717	3524.22	-0.000926019		3525.12	-1.57144e-05	3539.58	-0.00314		3524.17	-0.35143	3539.5	-0.00392
3539.58	-0.00732	3524.28	-0.000730145		3525.18	-0.00016819	3539.66	-0.00259		3524.23	-0.3326	3539.58	-0.00332
3539.66	-0.00745	3524.35	-0.000361319		3525.25	-0.000420199	3539.74	-0.00203		3524.3	-0.31078	3539.66	-0.00246
3539.74	-0.00756	3524.42	0.000167653		3525.32	-0.000612922	3539.82	-0.00155		3524.37	-0.28662	3539.74	-0.00145
3539.82	-0.00762	3524.48	0.00076226		3525.38	-0.000652419	3539.9	-0.00118		3524.43	-0.26084	3539.82	-0.000455008
3539.9	-0.00762	3524.55	0.00126		3525.45	-0.000535018	3539.98	-0.000961548		3524.5	-0.23427	3539.9	0.000367294
3539.98	-0.00755	3524.62	0.00149		3525.52	-0.000346925	3540.06	-0.000913871		3524.57	-0.20773	3539.98	0.000880817
3540.06	-0.00741	3524.68	0.00128		3525.58	-0.00023807	3540.14	-0.00102		3524.63	-0.18202	3540.06	0.00101
3540.14	-0.00723	3524.75	0.000551069		3525.65	-0.00037692	3540.22	-0.00124		3524.7	-0.15787	3540.14	0.000773546
3540.22	-0.00702	3524.82	-0.000670348		3525.72	-0.000897935	3540.3	-0.00151		3524.77	-0.13583	3540.22	0.000244858
3540.3	-0.0068	3524.88	-0.00225		3525.78	-0.00186	3540.38	-0.00179		3524.83	-0.11625	3540.3	-0.000431634
3540.38	-0.00661	3524.95	-0.00395		3525.85	-0.0032	3540.46	-0.00202		3524.9	-0.09929	3540.38	-0.0011
3540.46	-0.00648	3525.02	-0.00552		3525.92	-0.00476	3540.54	-0.00215		3524.97	-0.0849	3540.46	-0.00161
3540.54	-0.00644	3525.08	-0.0067		3525.98	-0.0063	3540.62	-0.00217		3525.03	-0.07289	3540.54	-0.00188
3540.62	-0.00652	3525.15	-0.00732		3526.05	-0.00754	3540.7	-0.00209		3525.1	-0.06294	3540.62	-0.0019
3540.7	-0.00675	3525.22	-0.00734		3526.12	-0.00824	3540.78	-0.00193		3525.17	-0.0547	3540.7	-0.00175
3540.78	-0.00714	3525.28	-0.00685		3526.18	-0.00823	3540.86	-0.00176		3525.23	-0.04782	3540.78	-0.00152
3540.86	-0.00769	3525.35	-0.00605		3526.25	-0.00747	3540.94	-0.00164		3525.3	-0.042	3540.86	-0.00136
3540.94	-0.00834	3525.42	-0.00519		3526.32	-0.00605	3541.02	-0.00167		3525.37	-0.03699	3540.94	-0.00138
3541.02	-0.00905	3525.48	-0.00453		3526.38	-0.0042	3541.1	-0.00191		3525.43	-0.03262	3541.02	-0.0016
3541.1	-0.00972	3525.55	-0.00427		3526.45	-0.00221	3541.18	-0.00239		3525.5	-0.02879	3541.1	-0.00202
3541.18	-0.01026	3525.62	-0.00447		3526.52	-0.000396979	3541.26	-0.00311		3525.57	-0.02541	3541.18	-0.00252
3541.26	-0.01061	3525.68	-0.00508		3526.58	0.000970246	3541.34	-0.00398		3525.63	-0.02247	3541.26	-0.00296
3541.34	-0.0107	3525.75	-0.00595		3526.65	0.00172	3541.42	-0.0049		3525.7	-0.01992	3541.34	-0.00321
3541.42	-0.01052	3525.82	-0.00684		3526.72	0.00179	3541.5	-0.0057		3525.77	-0.01776	3541.42	-0.00317
3541.5	-0.01013	3525.88	-0.00752		3526.78	0.00126	3541.58	-0.00621		3525.83	-0.01599	3541.5	-0.00279
3541.58	-0.00961	3525.95	-0.0078		3526.85	0.000316315	3541.66	-0.0063		3525.9	-0.0146	3541.58	-0.00213
3541.66	-0.00908	3526.02	-0.0076		3526.92	-0.000824347	3541.74	-0.00589		3525.97	-0.01359	3541.66	-0.00131
3541.74	-0.00866	3526.08	-0.00695		3526.98	-0.00193	3541.82	-0.00497		3526.03	-0.01295	3541.74	-0.000498201
3541.82	-0.00847	3526.15	-0.00597		3527.05	-0.00281	3541.9	-0.00364		3526.1	-0.01265	3541.82	0.00015043
3541.9	-0.00858	3526.22	-0.00487		3527.12	-0.00337	3541.98	-0.0021		3526.17	-0.01265	3541.9	0.0005057
3541.98	-0.00901	3526.28	-0.00386		3527.18	-0.00361	3542.06	-0.000579382		3526.23	-0.01286	3541.98	0.000508332
3542.06	-0.00971	3526.35	-0.00312		3527.25	-0.00359	3542.14	0.000671664		3526.3	-0.01319	3542.06	0.000175663
3542.14	-0.01058	3526.42	-0.00275		3527.32	-0.00346	3542.22	0.00144		3526.37	-0.01354	3542.14	-0.000408799
3542.22	-0.0115	3526.48	-0.00277		3527.38	-0.00335	3542.3	0.00161		3526.43	-0.01381	3542.22	-0.00112
3542.3	-0.01233	3526.55	-0.00313		3527.45	-0.00341	3542.38	0.00116		3526.5	-0.01394	3542.3	-0.00183
3542.38	-0.01294	3526.62	-0.00369		3527.52	-0.0037	3542.46	0.000169623		3526.57	-0.01391	3542.38	-0.00244
3542.46	-0.01324	3526.68	-0.00433		3527.58	-0.00424	3542.54	-0.00116		3526.63	-0.01375	3542.46	-0.0029
3542.54	-0.01319	3526.75	-0.00491		3527.65	-0.00498	3542.62	-0.0026		3526.7	-0.01355	3542.54	-0.00318
3542.62	-0.01281	3526.82	-0.00536		3527.72	-0.00583	3542.7	-0.00391		3526.77	-0.01339	3542.62	-0.00334
3542.7	-0.01216	3526.88	-0.00563		3527.78	-0.00667	3542.78	-0.00489		3526.83	-0.01335	3542.7	-0.00343
3542.78	-0.01135	3526.95	-0.00574		3527.85	-0.00738	3542.86	-0.00542		3526.9	-0.0135	3542.78	-0.00349
3542.86	-0.0105	3527.02	-0.0057		3527.92	-0.00787	3542.94	-0.00549		3526.97	-0.01381	3542.86	-0.00356
3542.94	-0.00973	3527.08	-0.00557		3527.98	-0.00807	3543.02	-0.00515		3527.03	-0.01421	3542.94	-0.00364
3543.02	-0.00917	3527.15	-0.00536		3528.05	-0.00798	3543.1	-0.00455		3527.1	-0.01459	3543.02	-0.00368
3543.1	-0.00887	3527.22	-0.00509		3528.12	-0.0076	3543.18	-0.00383		3527.17	-0.01479	3543.1	-0.00363
3543.18	-0.00891	3527.28	-0.00475		3528.18	-0.00698	3543.26	-0.00315		3527.23	-0.01467	3543.18	-0.00346
3543.26	-0.00926	3527.35	-0.00432		3528.25	-0.00622	3543.34	-0.00264		3527.3	-0.01413	3543.26	-0.00315
3543.34	-0.00989	3527.42	-0.00381		3528.32	-0.00539	3543.42	-0.00235		3527.37	-0.01316	3543.34	-0.00269
3543.42	-0.01073	3527.48	-0.00323		3528.38	-0.0046	3543.5	-0.00231		3527.43	-0.01182	3543.42	-0.00213
3543.5	-0.01168	3527.55	-0.00261		3528.45	-0.00394	3543.58	-0.00247		3527.5	-0.01023	3543.5	-0.00154
3543.58	-0.01263	3527.62	-0.00202		3528.52	-0.0035	3543.66	-0.00279		3527.57	-0.00859	3543.58	-0.000991156
3543.66	-0.01348	3527.68	-0.00149		3528.58	-0.00333	3543.74	-0.00321		3527.63	-0.00709	3543.66	-0.000551031
3543.74	-0.01414	3527.75	-0.00108		3528.65	-0.00344	3543.82	-0.00369		3527.7	-0.00592	3543.74	-0.000265686
3543.82	-0.01456	3527.82	-0.000796844		3528.72	-0.00382	3543.9	-0.0042		3527.77	-0.00521	3543.82	-0.000153862
3543.9	-0.01474	3527.88	-0.000634796		3528.78	-0.00439	3543.98	-0.00473		3527.83	-0.00505	3543.9	-0.000207564
3543.98	-0.0147	3527.95	-0.000551702		3528.85	-0.00506	3544.06	-0.00527		3527.9	-0.00546	3543.98	-0.000398675
3544.06	-0.0145	3528.02	-0.000495726		3528.92	-0.0057	3544.14	-0.00579		3527.97	-0.0064	3544.06	-0.000688444
3544.14	-0.01422	3528.08	-0.00042034		3528.98	-0.0062	3544.22	-0.00627		3528.03	-0.00781	3544.14	-0.00104
3544.22	-0.01395	3528.15	-0.000301243		3529.05	-0.00646	3544.3	-0.00666		3528.1	-0.0096	3544.22	-0.00141
3544.3	-0.01374	3528.22	-0.000146773		3529.12	-0.00645	3544.38	-0.00691		3528.17	-0.01166	3544.3	-0.00177
3544.38	-0.01362	3528.28	1.75123e-06		3529.18	-0.00617	3544.46	-0.00698		3528.23	-0.01387	3544.38	-0.0021
3544.46	-0.01359	3528.35	8.028e-05		3529.25	-0.00568	3544.54	-0.00687		3528.3	-0.01612	3544.46	-0.00238
3544.54	-0.0136	3528.42	2.01143e-05		3529.32	-0.00507	3544.62	-0.00661		3528.37	-0.01825	3544.54	-0.00258
3544.62	-0.01358	3528.48	-0.000231358		3529.38	-0.00444	3544.7	-0.00626		3528.43	-0.02013	3544.62	-0.00269
3544.7	-0.01345	3528.55	-0.000693305		3529.45	-0.00386	3544.78	-0.00594		3528.5	-0.02162	3544.7	-0.00268
3544.78	-0.01315	3528.62	-0.00134		3529.52	-0.0034	3544.86	-0.00578		3528.57	-0.02261	3544.78	-0.00255
3544.86	-0.01266	3528.68	-0.00212		3529.58	-0.00305	3544.94	-0.00587		3528.63	-0.02304	3544.86	-0.00231
3544.94	-0.01198	3528.75	-0.00292		3529.65	-0.00277	3545.02	-0.00628		3528.7	-0.02292	3544.94	-0.00196
3545.02	-0.01116	3528.82	-0.00366		3529.72	-0.00252	3545.1	-0.007		3528.77	-0.02237	3545.02	-0.00154
3545.1	-0.01031	3528.88	-0.00425		3529.78	-0.00224	3545.18	-0.00796		3528.83	-0.02154	3545.1	-0.00109
3545.18	-0.00953	3528.95	-0.00462		3529.85	-0.00186	3545.26	-0.00899		3528.9	-0.02063	3545.18	-0.000654554
3545.26	-0.00895	3529.02	-0.00477		3529.92	-0.0014	3545.34	-0.0099		3528.97	-0.01986	3545.26	-0.000266614
3545.34	-0.00865	3529.08	-0.00472		3529.98	-0.000871754	3545.42	-0.01051		3529.03	-0.01937	3545.34	4.00255e-05
3545.42	-0.00868	3529.15	-0.0045		3530.05	-0.000323093	3545.5	-0.01066		3529.1	-0.01924	3545.42	0.000245223
3545.5	-0.00902	3529.22	-0.00418		3530.12	0.000185636	3545.58	-0.01027		3529.17	-0.01941	3545.5	0.000339518
3545.58	-0.00962	3529.28	-0.00383		3530.18	0.00060685	3545.66	-0.00938		3529.23	-0.01975	3545.58	0.000322187
3545.66	-0.01037	3529.35	-0.00349		3530.25	0.00091807	3545.74	-0.0081		3529.3	-0.02005	3545.66	0.000198831
3545.74	-0.01114	3529.42	-0.00319		3530.32	0.00113	3545.82	-0.00662		3529.37	-0.0201	3545.74	-2.02761e-05
3545.82	-0.01181	3529.48	-0.00296		3530.38	0.00127	3545.9	-0.00518		3529.43	-0.01973	3545.82	-0.000320402
3545.9	-0.01227	3529.55	-0.0028		3530.45	0.00138	3545.98	-0.00399		3529.5	-0.0189	3545.9	-0.000681369
3545.98	-0.01247	3529.62	-0.00274		3530.52	0.0015	3546.06	-0.00322		3529.57	-0.01766	3545.98	-0.00108
3546.06	-0.01239	3529.68	-0.00279		3530.58	0.00164	3546.14	-0.00293		3529.63	-0.01619	3546.06	-0.00147
3546.14	-0.01208	3529.75	-0.00298		3530.65	0.00179	3546.22	-0.00311		3529.7	-0.01474	3546.14	-0.00183
3546.22	-0.01164	3529.82	-0.00336		3530.72	0.0019	3546.3	-0.00365		3529.77	-0.01358	3546.22	-0.00211
3546.3	-0.01117	3529.88	-0.00395		3530.78	0.00193	3546.38	-0.0044		3529.83	-0.0129	3546.3	-0.00227
3546.38	-0.01078	3529.95	-0.00476		3530.85	0.00185	3546.46	-0.00519		3529.9	-0.0128	3546.38	-0.00231
3546.46	-0.01057	3530.02	-0.00576		3530.92	0.00163	3546.54	-0.00588		3529.97	-0.01322	3546.46	-0.0022
3546.54	-0.01057	3530.08	-0.00688		3530.98	0.0013	3546.62	-0.0064		3530.03	-0.01399	3546.54	-0.00195
3546.62	-0.01077	3530.15	-0.00802		3531.05	0.000927709	3546.7	-0.00675		3530.1	-0.01483	3546.62	-0.0016
3546.7	-0.01114	3530.22	-0.00904		3531.12	0.000586664	3546.78	-0.00696		3530.17	-0.01547	3546.7	-0.00117
3546.78	-0.01158	3530.28	-0.00981		3531.18	0.000353346	3546.86	-0.00714		3530.23	-0.01569	3546.78	-0.000711388
3546.86	-0.01201	3530.35	-0.01019		3531.25	0.000279424	3546.94	-0.00734		3530.3	-0.01538	3546.86	-0.000262232
3546.94	-0.01232	3530.42	-0.0101		3531.32	0.00037641	3547.02	-0.00762		3530.37	-0.01458	3546.94	0.000137027
3547.02	-0.01246	3530.48	-0.0095		3531.38	0.000612049	3547.1	-0.00797		3530.43	-0.01343	3547.02	0.000449022
3547.1	-0.01241	3530.55	-0.00841		3531.45	0.000920216	3547.18	-0.00831		3530.5	-0.01218	3547.1	0.000638107
3547.18	-0.01217	3530.62	-0.00693		3531.52	0.00122	3547.26	-0.00857		3530.57	-0.01105	3547.18	0.00066965
3547.26	-0.0118	3530.68	-0.00519		3531.58	0.00145	3547.34	-0.00862		3530.63	-0.01025	3547.26	0.000511293
3547.34	-0.01135	3530.75	-0.00335		3531.65	0.00157	3547.42	-0.00841		3530.7	-0.00983	3547.34	0.00013728
3547.42	-0.01088	3530.82	-0.00158		3531.72	0.00158	3547.5	-0.00791		3530.77	-0.00977	3547.42	-0.00046434
3547.5	-0.01044	3530.88	-2.59244e-05		3531.78	0.00155	3547.58	-0.00719		3530.83	-0.0099	3547.5	-0.00128
3547.58	-0.01006	3530.95	0.00121		3531.85	0.00155	3547.66	-0.00634		3530.9	-0.01002	3547.58	-0.00228
3547.66	-0.00973	3531.02	0.00205		3531.92	0.00165	3547.74	-0.0055		3530.97	-0.00993	3547.66	-0.00338
3547.74	-0.00946	3531.08	0.0025		3531.98	0.00191	3547.82	-0.00479		3531.03	-0.00953	3547.74	-0.0045
3547.82	-0.00921	3531.15	0.00258		3532.05	0.00234	3547.9	-0.00429		3531.1	-0.00878	3547.82	-0.00551
3547.9	-0.009	3531.22	0.00235		3532.12	0.0029	3547.98	-0.00401		3531.17	-0.00781	3547.9	-0.0063
3547.98	-0.00881	3531.28	0.00188		3532.18	0.00352	3548.06	-0.00388		3531.23	-0.0068	3547.98	-0.00679
3548.06	-0.00866	3531.35	0.00123		3532.25	0.00409	3548.14	-0.00377		3531.3	-0.00597	3548.06	-0.00691
3548.14	-0.00858	3531.42	0.000481872		3532.32	0.00452	3548.22	-0.00353		3531.37	-0.00551	3548.14	-0.00666
3548.22	-0.00857	3531.48	-0.000328899		3532.38	0.00474	3548.3	-0.00304		3531.43	-0.00552	3548.22	-0.00606
3548.3	-0.00862	3531.55	-0.00116		3532.45	0.00474	3548.38	-0.00222		3531.5	-0.00596	3548.3	-0.00518
3548.38	-0.0087	3531.62	-0.00198		3532.52	0.00454	3548.46	-0.00108		3531.57	-0.00671	3548.38	-0.00412
3548.46	-0.00874	3531.68	-0.00277		3532.58	0.00419	3548.54	0.000264709		3531.63	-0.00754	3548.46	-0.00297
3548.54	-0.00868	3531.75	-0.00349		3532.65	0.00377	3548.62	0.00167		3531.7	-0.00822	3548.54	-0.0018
3548.62	-0.00845	3531.82	-0.00413		3532.72	0.00336	3548.7	0.00296		3531.77	-0.00855	3548.62	-0.000678429
3548.7	-0.00802	3531.88	-0.00465		3532.78	0.00303	3548.78	0.00396		3531.83	-0.00843	3548.7	0.00037214
3548.78	-0.00739	3531.95	-0.00505		3532.85	0.00282	3548.86	0.00459		3531.9	-0.00788	3548.78	0.00133
3548.86	-0.00664	3532.02	-0.00535		3532.92	0.00273	3548.94	0.00481		3531.97	-0.00703	3548.86	0.0022
3548.94	-0.00587	3532.08	-0.00557		3532.98	0.00278	3549.02	0.0047		3532.03	-0.00604	3548.94	0.00296
3549.02	-0.00523	3532.15	-0.00577		3533.05	0.00296	3549.1	0.00438		3532.1	-0.00512	3549.02	0.00358
3549.1	-0.00485	3532.22	-0.00599		3533.12	0.00326	3549.18	0.00401		3532.17	-0.00442	3549.1	0.00405
3549.18	-0.00483	3532.28	-0.0063		3533.18	0.00369	3549.26	0.00373		3532.23	-0.00401	3549.18	0.00431
3549.26	-0.00519	3532.35	-0.0067		3533.25	0.00425	3549.34	0.00363		3532.3	-0.00387	3549.26	0.00432
3549.34	-0.0059	3532.42	-0.00717		3533.32	0.00494	3549.42	0.00375		3532.37	-0.0039	3549.34	0.00408
3549.42	-0.00684	3532.48	-0.00766		3533.38	0.00574	3549.5	0.00405		3532.43	-0.004	3549.42	0.00357
3549.5	-0.00784	3532.55	-0.00805		3533.45	0.0066	3549.58	0.00446		3532.5	-0.00404	3549.5	0.00285
3549.58	-0.00873	3532.62	-0.00824		3533.52	0.00746	3549.66	0.00487		3532.57	-0.00397	3549.58	0.00196
3549.66	-0.00934	3532.68	-0.0081		3533.58	0.00824	3549.74	0.00521		3532.63	-0.0038	3549.66	0.00101
3549.74	-0.00956	3532.75	-0.00759		3533.65	0.00887	3549.82	0.00544		3532.7	-0.00361	3549.74	6.8253e-05
3549.82	-0.00937	3532.82	-0.00669		3533.72	0.00928	3549.9	0.00556		3532.77	-0.00349	3549.82	-0.000763038
3549.9	-0.00882	3532.88	-0.00547		3533.78	0.00942	3549.98	0.00562		3532.83	-0.00356	3549.9	-0.00142
3549.98	-0.00804	3532.95	-0.00408		3533.85	0.00931	3550.06	0.0057		3532.9	-0.00386	3549.98	-0.00186
3550.06	-0.00718	3533.02	-0.0027		3533.92	0.00897	3550.14	0.00585		3532.97	-0.00436	3550.06	-0.00208
3550.14	-0.00641	3533.08	-0.00151		3533.98	0.00847	3550.22	0.00611		3533.03	-0.00494	3550.14	-0.00208
3550.22	-0.00588	3533.15	-0.000669667		3534.05	0.00789	3550.3	0.00648		3533.1	-0.00546	3550.22	-0.00192
3550.3	-0.00567	3533.22	-0.000268671		3534.12	0.0073	3550.38	0.0069		3533.17	-0.00573	3550.3	-0.00164
3550.38	-0.00581	3533.28	-0.000304482		3534.18	0.00675	3550.46	0.0073		3533.23	-0.00561	3550.38	-0.00131
3550.46	-0.0063	3533.35	-0.000691186		3534.25	0.00628	3550.54	0.00756		3533.3	-0.00502	3550.46	-0.000989122
3550.54	-0.00704	3533.42	-0.00128		3534.32	0.00589	3550.62	0.00761		3533.37	-0.00401	3550.54	-0.000733938
3550.62	-0.00794	3533.48	-0.00189		3534.38	0.00559	3550.7	0.00738		3533.43	-0.00268	3550.62	-0.000576435
3550.7	-0.00888	3533.55	-0.00238		3534.45	0.00535	3550.78	0.00687		3533.5	-0.00123	3550.7	-0.000524901
3550.78	-0.00977	3533.62	-0.00262		3534.52	0.00515	3550.86	0.00611		3533.57	0.000120701	3550.78	-0.000558951
3550.86	-0.01051	3533.68	-0.0026		3534.58	0.00499	3550.94	0.00519		3533.63	0.00118	3550.86	-0.000631157
3550.94	-0.01105	3533.75	-0.00236		3534.65	0.00487	3551.02	0.00419		3533.7	0.00182	3550.94	-0.000674725
3551.02	-0.01133	3533.82	-0.00198		3534.72	0.0048	3551.1	0.00324		3533.77	0.00197	3551.02	-0.00061703
3551.1	-0.01136	3533.88	-0.0016		3534.78	0.00479	3551.18	0.00243		3533.83	0.00167	3551.1	-0.000397043
3551.18	-0.01116	3533.95	-0.00131		3534.85	0.00488	3551.26	0.00182		3533.9	0.00098041	3551.18	1.6981e-05
3551.26	-0.01077	3534.02	-0.00114		3534.92	0.00507	3551.34	0.00148		3533.97	1.72171e-05	3551.26	0.000614172
3551.34	-0.01027	3534.08	-0.00109		3534.98	0.00536	3551.42	0.00142		3534.03	-0.00112	3551.34	0.00134
3551.42	-0.00977	3534.15	-0.00108		3535.05	0.00575	3551.5	0.00166		3534.1	-0.00235	3551.42	0.00209
3551.5	-0.00937	3534.22	-0.00101		3535.12	0.0062	3551.58	0.00219		3534.17	-0.00362	3551.5	0.00274
3551.58	-0.00917	3534.28	-0.000782973		3535.18	0.00667	3551.66	0.00296		3534.23	-0.00489	3551.58	0.00318
3551.66	-0.00924	3534.35	-0.000361478		3535.25	0.00711	3551.74	0.00395		3534.3	-0.00614	3551.66	0.00333
3551.74	-0.00963	3534.42	0.000227201		3535.32	0.00746	3551.82	0.00507		3534.37	-0.00732	3551.74	0.00315
3551.82	-0.01029	3534.48	0.000876141		3535.38	0.00766	3551.9	0.00623		3534.43	-0.00835	3551.82	0.00266
3551.9	-0.01116	3534.55	0.00142		3535.45	0.00765	3551.98	0.00731		3534.5	-0.00916	3551.9	0.00197
3551.98	-0.0121	3534.62	0.00167		3535.52	0.00742	3552.06	0.0082		3534.57	-0.00965	3551.98	0.0012
3552.06	-0.01297	3534.68	0.00148		3535.58	0.00697	3552.14	0.00876		3534.63	-0.00976	3552.06	0.000479986
3552.14	-0.0136	3534.75	0.000744398		3535.65	0.00632	3552.22	0.00889		3534.7	-0.00948	3552.14	-8.02071e-05
3552.22	-0.01389	3534.82	-0.000515549		3535.72	0.00555	3552.3	0.00855		3534.77	-0.00886	3552.22	-0.000425525
3552.3	-0.01376	3534.88	-0.00219		3535.78	0.00475	3552.38	0.00773		3534.83	-0.00804	3552.3	-0.00056511
3552.38	-0.01322	3534.95	-0.00409		3535.85	0.00401	3552.46	0.00649		3534.9	-0.00718	3552.38	-0.000565865
3552.46	-0.01234	3535.02	-0.00597		3535.92	0.00341	3552.54	0.00494		3534.97	-0.00647	3552.46	-0.000529523
3552.54	-0.01124	3535.08	-0.00761		3535.98	0.00303	3552.62	0.00323		3535.03	-0.00607	3552.54	-0.000559607
3552.62	-0.01006	3535.15	-0.00884		3536.05	0.00288	3552.7	0.00155		3535.1	-0.00605	3552.62	-0.000727884
3552.7	-0.00894	3535.22	-0.00957		3536.12	0.00295	3552.78	4.10856e-05		3535.17	-0.00641	3552.7	-0.00105
3552.78	-0.00801	3535.28	-0.00981		3536.18	0.00318	3552.86	-0.00116		3535.23	-0.00706	3552.78	-0.00148
3552.86	-0.00733	3535.35	-0.00964		3536.25	0.0035	3552.94	-0.00198		3535.3	-0.0078	3552.86	-0.00192
3552.94	-0.00695	3535.42	-0.00918		3536.32	0.00383	3553.02	-0.00239		3535.37	-0.00845	3552.94	-0.00225
3553.02	-0.00683	3535.48	-0.00857		3536.38	0.00409	3553.1	-0.00243		3535.43	-0.00881	3553.02	-0.00235
3553.1	-0.00695	3535.55	-0.0079		3536.45	0.00426	3553.18	-0.00218		3535.5	-0.00877	3553.1	-0.00219
3553.18	-0.00725	3535.62	-0.00725		3536.52	0.00431	3553.26	-0.00174		3535.57	-0.00828	3553.18	-0.00175
3553.26	-0.00769	3535.68	-0.00661		3536.58	0.00424	3553.34	-0.00123		3535.63	-0.00742	3553.26	-0.00113
3553.34	-0.00822	3535.75	-0.00596		3536.65	0.00408	3553.42	-0.000758594		3535.7	-0.00634	3553.34	-0.000444088
3553.42	-0.00881	3535.82	-0.00526		3536.72	0.00385	3553.5	-0.000422915		3535.77	-0.00525	3553.42	0.000162098
3553.5	-0.00942	3535.88	-0.00449		3536.78	0.00353	3553.58	-0.00028411		3535.83	-0.00435	3553.5	0.000576093
3553.58	-0.01002	3535.95	-0.00367		3536.85	0.00313	3553.66	-0.000370726		3535.9	-0.0038	3553.58	0.000747157
3553.66	-0.01056	3536.02	-0.00284		3536.92	0.00265	3553.74	-0.000672995		3535.97	-0.00369	3553.66	0.000705139
3553.74	-0.011	3536.08	-0.00212		3536.98	0.00209	3553.82	-0.00114		3536.03	-0.004	3553.74	0.000555989
3553.82	-0.01127	3536.15	-0.00161		3537.05	0.00149	3553.9	-0.00169		3536.1	-0.00464	3553.82	0.000454977
3553.9	-0.01133	3536.22	-0.00141		3537.12	0.00091298	3553.98	-0.0022		3536.17	-0.00547	3553.9	0.000564276
3553.98	-0.01116	3536.28	-0.00159		3537.18	0.000456123	3554.06	-0.00254		3536.23	-0.00631	3553.98	0.00101
3554.06	-0.01078	3536.35	-0.00214		3537.25	0.000231422	3554.14	-0.00256		3536.3	-0.00702	3554.06	0.00182
3554.14	-0.01023	3536.42	-0.00301		3537.32	0.0003351	3554.22	-0.00213		3536.37	-0.00751	3554.14	0.00296
3554.22	-0.0096	3536.48	-0.0041		3537.38	0.00081948	3554.3	-0.00118		3536.43	-0.00774	3554.22	0.00428
3554.3	-0.00898	3536.55	-0.00527		3537.45	0.00167	3554.38	0.000304277		3536.5	-0.00777	3554.3	0.00555
3554.38	-0.00848	3536.62	-0.00639		3537.52	0.00279	3554.46	0.00227		3536.57	-0.00769	3554.38	0.00656
3554.46	-0.00818	3536.68	-0.00733		3537.58	0.00403	3554.54	0.00456		3536.63	-0.00762	3554.46	0.00711
3554.54	-0.00813	3536.75	-0.00802		3537.65	0.00519	3554.62	0.00697		3536.7	-0.00766	3554.54	0.00709
3554.62	-0.00834	3536.82	-0.00841		3537.72	0.00608	3554.7	0.00923		3536.77	-0.00787	3554.62	0.00648
3554.7	-0.00879	3536.88	-0.00851		3537.78	0.00655	3554.78	0.01109		3536.83	-0.00824	3554.7	0.00538
3554.78	-0.00941	3536.95	-0.00835		3537.85	0.00656	3554.86	0.01232		3536.9	-0.0087	3554.78	0.004
3554.86	-0.01011	3537.02	-0.008		3537.92	0.00614	3554.94	0.01279		3536.97	-0.00912	3554.86	0.00255
3554.94	-0.01082	3537.08	-0.00754		3537.98	0.00543	3555.02	0.01248		3537.03	-0.00936	3554.94	0.00127
3555.02	-0.01148	3537.15	-0.00705		3538.05	0.00462	3555.1	0.01146		3537.1	-0.00928	3555.02	0.00034974
3555.1	-0.01203	3537.22	-0.00662		3538.12	0.0039	3555.18	0.00993		3537.17	-0.00879	3555.1	-0.000112871
3555.18	-0.01246	3537.28	-0.0063		3538.18	0.00345	3555.26	0.00813		3537.23	-0.00785	3555.18	-0.000112644
3555.26	-0.01276	3537.35	-0.00617		3538.25	0.00334	3555.34	0.00632		3537.3	-0.00654	3555.26	0.00026722
3555.34	-0.01297	3537.42	-0.00623		3538.32	0.00359	3555.42	0.00472		3537.37	-0.00497	3555.34	0.000880814
3555.42	-0.01309	3537.48	-0.0065		3538.38	0.00409	3555.5	0.00347		3537.43	-0.00335	3555.42	0.00156
3555.5	-0.01314	3537.55	-0.00693		3538.45	0.00471	3555.58	0.00262		3537.5	-0.00189	3555.5	0.00213
3555.58	-0.01315	3537.62	-0.00743		3538.52	0.00531	3555.66	0.00213		3537.57	-0.000765168	3555.58	0.0025
3555.66	-0.01311	3537.68	-0.00792		3538.58	0.00576	3555.74	0.00187		3537.63	-0.000127278	3555.66	0.00259
3555.74	-0.01302	3537.75	-0.00826		3538.65	0.00602	3555.82	0.0017		3537.7	-3.56831e-05	3555.74	0.00243
3555.82	-0.01289	3537.82	-0.00834		3538.72	0.00608	3555.9	0.00146		3537.77	-0.000469458	3555.82	0.00207
3555.9	-0.01273	3537.88	-0.00809		3538.78	0.00602	3555.98	0.00108		3537.83	-0.00133	3555.9	0.00162
3555.98	-0.01253	3537.95	-0.00747		3538.85	0.00594	3556.06	0.000515907		3537.9	-0.00249	3555.98	0.00119
3556.06	-0.01234	3538.02	-0.0065		3538.92	0.00591	3556.14	-0.00016886		3537.97	-0.00376	3556.06	0.000859898
3556.14	-0.01216	3538.08	-0.00528		3538.98	0.00597	3556.22	-0.000871584		3538.03	-0.00501	3556.14	0.000693325
3556.22	-0.01203	3538.15	-0.00395		3539.05	0.00611	3556.3	-0.00146		3538.1	-0.00613	3556.22	0.000712189
3556.3	-0.01195	3538.22	-0.00267		3539.12	0.00625	3556.38	-0.00183		3538.17	-0.00706	3556.3	0.000902672
3556.38	-0.01194	3538.28	-0.0016		3539.18	0.00629	3556.46	-0.00189		3538.23	-0.00778	3556.38	0.00122
3556.46	-0.01197	3538.35	-0.000885626		3539.25	0.00613	3556.54	-0.00164		3538.3	-0.00831	3556.46	0.00163
3556.54	-0.01202	3538.42	-0.000599636		3539.32	0.0057	3556.62	-0.00113		3538.37	-0.00869	3556.54	0.00205
3556.62	-0.01207	3538.48	-0.000752739		3539.38	0.00502				3538.43	-0.00893	3556.62	0.00245
		3538.55	-0.00129		3539.45	0.00416				3538.5	-0.00905
		3538.62	-0.00209		3539.52	0.00324				3538.57	-0.00903
		3538.68	-0.00301		3539.58	0.00241				3538.63	-0.00885
		3538.75	-0.0039		3539.65	0.0018				3538.7	-0.0085
		3538.82	-0.00462		3539.72	0.00148				3538.77	-0.00799
		3538.88	-0.00508		3539.78	0.00146				3538.83	-0.00736
		3538.95	-0.00523		3539.85	0.00165				3538.9	-0.0067
		3539.02	-0.00508		3539.92	0.00194				3538.97	-0.00612
		3539.08	-0.00468		3539.98	0.00217				3539.03	-0.00572
		3539.15	-0.00411		3540.05	0.00224				3539.1	-0.00559
		3539.22	-0.00346		3540.12	0.00207				3539.17	-0.00575
		3539.28	-0.00283		3540.18	0.00167				3539.23	-0.00618
		3539.35	-0.00227		3540.25	0.00112				3539.3	-0.0068
		3539.42	-0.00184		3540.32	0.000549491				3539.37	-0.0075
		3539.48	-0.00156		3540.38	8.24559e-05				3539.43	-0.00816
		3539.55	-0.00143		3540.45	-0.000163313				3539.5	-0.00869
		3539.62	-0.00143		3540.52	-0.000126153				3539.57	-0.00902
		3539.68	-0.00154		3540.58	0.000189961				3539.63	-0.00918
		3539.75	-0.00173		3540.65	0.000718593				3539.7	-0.00921
		3539.82	-0.00198		3540.72	0.00135				3539.77	-0.00919
		3539.88	-0.00226		3540.78	0.00196				3539.83	-0.0092
		3539.95	-0.00256		3540.85	0.00243				3539.9	-0.00927
		3540.02	-0.00287		3540.92	0.00268				3539.97	-0.00942
		3540.08	-0.00318		3540.98	0.0027				3540.03	-0.00957
		3540.15	-0.00346		3541.05	0.00252				3540.1	-0.00963
		3540.22	-0.00371		3541.12	0.00219				3540.17	-0.00951
		3540.28	-0.00392		3541.18	0.00182				3540.23	-0.00909
		3540.35	-0.00408		3541.25	0.0015				3540.3	-0.00835
		3540.42	-0.00421		3541.32	0.00133				3540.37	-0.00728
		3540.48	-0.00434		3541.38	0.00136				3540.43	-0.00596
		3540.55	-0.00453		3541.45	0.00164				3540.5	-0.00451
		3540.62	-0.00481		3541.52	0.00217				3540.57	-0.00308
		3540.68	-0.00522		3541.58	0.00293				3540.63	-0.00178
		3540.75	-0.0058		3541.65	0.00387				3540.7	-0.000754855
		3540.82	-0.00652		3541.72	0.00491				3540.77	-6.8637e-05
		3540.88	-0.00734		3541.78	0.00596				3540.83	0.00023229
		3540.95	-0.0082		3541.85	0.00691				3540.9	0.000136386
		3541.02	-0.00902		3541.92	0.00763				3540.97	-0.000345804
		3541.08	-0.00971		3541.98	0.00802				3541.03	-0.00119
		3541.15	-0.01022		3542.05	0.00799				3541.1	-0.00235
		3541.22	-0.01052		3542.12	0.00749				3541.17	-0.00379
		3541.28	-0.01063		3542.18	0.00652				3541.23	-0.00541
		3541.35	-0.01059		3542.25	0.00516				3541.3	-0.00713
		3541.42	-0.01048		3542.32	0.00351				3541.37	-0.0088
		3541.48	-0.01034		3542.38	0.00173				3541.43	-0.0103
		3541.55	-0.01023		3542.45	-2.18046e-05				3541.5	-0.0115
		3541.62	-0.01014		3542.52	-0.00159				3541.57	-0.01232
		3541.68	-0.01004		3542.58	-0.00285				3541.63	-0.01271
		3541.75	-0.00986		3542.65	-0.00374				3541.7	-0.01273
		3541.82	-0.00955		3542.72	-0.00426				3541.77	-0.01246
		3541.88	-0.00907		3542.78	-0.00447				3541.83	-0.01206
		3541.95	-0.00843		3542.85	-0.00445				3541.9	-0.01167
		3542.02	-0.00769		3542.92	-0.00433				3541.97	-0.01139
		3542.08	-0.00696		3542.98	-0.00421				3542.03	-0.01129
		3542.15	-0.00638		3543.05	-0.00415				3542.1	-0.01131
		3542.22	-0.00606		3543.12	-0.00422				3542.17	-0.01137
		3542.28	-0.00608		3543.18	-0.00439				3542.23	-0.01131
		3542.35	-0.00645		3543.25	-0.00464				3542.3	-0.01098
		3542.42	-0.0071		3543.32	-0.00491				3542.37	-0.01029
		3542.48	-0.00789		3543.38	-0.00513				3542.43	-0.00922
		3542.55	-0.00863		3543.45	-0.00525				3542.5	-0.00785
		3542.62	-0.00915		3543.52	-0.00523				3542.57	-0.00633
		3542.68	-0.00932		3543.58	-0.00505				3542.63	-0.00489
		3542.75	-0.00911		3543.65	-0.00473				3542.7	-0.00373
		3542.82	-0.00856		3543.72	-0.00427				3542.77	-0.00302
		3542.88	-0.00781		3543.78	-0.0037				3542.83	-0.00284
		3542.95	-0.00706		3543.85	-0.00304				3542.9	-0.00318
		3543.02	-0.00649		3543.92	-0.0023				3542.97	-0.00392
		3543.08	-0.00628		3543.98	-0.00151				3543.03	-0.00488
		3543.15	-0.00648		3544.05	-0.000673815				3543.1	-0.00587
		3543.22	-0.00708		3544.12	0.000175048				3543.17	-0.00673
		3543.28	-0.00796		3544.18	0.001				3543.23	-0.00733
		3543.35	-0.00891		3544.25	0.00177				3543.3	-0.00765
		3543.42	-0.00972		3544.32	0.00242				3543.37	-0.0077
		3543.48	-0.01017		3544.38	0.00292				3543.43	-0.00756
		3543.55	-0.01014		3544.45	0.00322				3543.5	-0.00734
		3543.62	-0.00956		3544.52	0.00333				3543.57	-0.00712
		3543.68	-0.0085		3544.58	0.00328				3543.63	-0.00695
		3543.75	-0.00708		3544.65	0.00311				3543.7	-0.00687
		3543.82	-0.0055		3544.72	0.0029				3543.77	-0.00687
		3543.88	-0.00398		3544.78	0.00274				3543.83	-0.00692
		3543.95	-0.00271		3544.85	0.0027				3543.9	-0.00699
		3544.02	-0.00182		3544.92	0.00283				3543.97	-0.00705
		3544.08	-0.0014		3544.98	0.00313				3544.03	-0.00708
		3544.15	-0.00145		3545.05	0.00356				3544.1	-0.00705
		3544.22	-0.0019		3545.12	0.00404				3544.17	-0.00696
		3544.28	-0.00267		3545.18	0.00447				3544.23	-0.00679
		3544.35	-0.00362		3545.25	0.00473				3544.3	-0.00654
		3544.42	-0.00464		3545.32	0.00474				3544.37	-0.00621
		3544.48	-0.00561		3545.38	0.00444				3544.43	-0.00584
		3544.55	-0.00646		3545.45	0.00384				3544.5	-0.0055
		3544.62	-0.00712		3545.52	0.00299				3544.57	-0.00528
		3544.68	-0.00756		3545.58	0.00199				3544.63	-0.00533
		3544.75	-0.00779		3545.65	0.000974201				3544.7	-0.00577
		3544.82	-0.00781		3545.72	4.58033e-05				3544.77	-0.00669
		3544.88	-0.00766		3545.78	-0.000704369				3544.83	-0.00815
		3544.95	-0.00738		3545.85	-0.00124				3544.9	-0.01008
		3545.02	-0.00701		3545.92	-0.00156				3544.97	-0.01234
		3545.08	-0.00663		3545.98	-0.00175				3545.03	-0.01468
		3545.15	-0.00629		3546.05	-0.00187				3545.1	-0.01684
		3545.22	-0.00605		3546.12	-0.00202				3545.17	-0.01851
		3545.28	-0.00594		3546.18	-0.00225				3545.23	-0.01946
		3545.35	-0.00598		3546.25	-0.00256				3545.3	-0.01954
		3545.42	-0.00617		3546.32	-0.00292				3545.37	-0.01874
		3545.48	-0.00645		3546.38	-0.00322				3545.43	-0.01716
		3545.55	-0.00676		3546.45	-0.00336				3545.5	-0.01501
		3545.62	-0.00702		3546.52	-0.00323				3545.57	-0.01255
		3545.68	-0.00715		3546.58	-0.00277				3545.63	-0.01005
		3544.5	-0.00304		3546.65	-0.00196				3545.7	-0.00776
		3544.57	-0.0028		3546.72	-0.000895061				3545.77	-0.00584
		3544.63	-0.00256		3546.78	0.00030244				3545.83	-0.00435
		3544.7	-0.00236		3546.85	0.00145				3545.9	-0.00329
		3544.77	-0.00223		3546.92	0.00239				3545.97	-0.00256
		3544.83	-0.00215		3546.98	0.00297				3546.03	-0.00207
		3544.9	-0.00209		3547.05	0.00314				3546.1	-0.00172
		3544.97	-0.00202		3547.12	0.00293				3546.17	-0.00144
		3545.03	-0.00188		3547.18	0.00244				3546.23	-0.00122
		3545.1	-0.00166		3547.25	0.00186				3546.3	-0.0011
		3545.17	-0.00135		3547.32	0.00136				3546.37	-0.00115
		3545.23	-0.000944251		3547.38	0.00112				3546.43	-0.00147
		3545.3	-0.000466212		3547.45	0.00125				3546.5	-0.00213
		3545.37	6.68584e-05		3547.52	0.00178				3546.57	-0.00316
		3545.43	0.000637555		3547.58	0.00265				3546.63	-0.00454
		3545.5	0.00123		3547.65	0.00373				3546.7	-0.00619
		3545.57	0.00183		3547.72	0.00488				3546.77	-0.00797
		3545.63	0.0024		3547.78	0.00594				3546.83	-0.00972
		3545.7	0.00291		3547.85	0.00681				3546.9	-0.0113
		3545.77	0.00331		3547.92	0.00743				3546.97	-0.01255
		3545.83	0.00352		3547.98	0.00783				3547.03	-0.01342
		3545.9	0.00351		3548.05	0.00808				3547.1	-0.0139
		3545.97	0.00322		3548.12	0.00827				3547.17	-0.01404
		3546.03	0.00269		3548.18	0.00849				3547.23	-0.01397
		3546.1	0.00195		3548.25	0.00878				3547.3	-0.0138
		3546.17	0.00111		3548.32	0.00916				3547.37	-0.01366
		3546.23	0.000295709		3548.38	0.00957				3547.43	-0.01363
		3546.3	-0.00037413		3548.45	0.00995				3547.5	-0.01369
		3546.37	-0.000808325		3548.52	0.01021				3547.57	-0.01379
		3546.43	-0.000974142		3548.58	0.0103				3547.63	-0.0138
		3546.5	-0.000907676		3548.65	0.01019				3547.7	-0.01357
		3546.57	-0.000706868		3548.72	0.00992				3547.77	-0.01297
		3546.63	-0.000505952		3548.78	0.00956				3547.83	-0.01193
		3546.7	-0.000437005		3548.85	0.00918				3547.9	-0.01049
		3546.77	-0.000588669		3548.92	0.00886				3547.97	-0.00876
		3546.83	-0.000973684		3548.98	0.00865				3548.03	-0.00694
		3546.9	-0.00152		3549.05	0.00854				3548.1	-0.00525
		3546.97	-0.00206		3549.12	0.00849				3548.17	-0.00393
		3547.03	-0.00241		3549.18	0.00841				3548.23	-0.00312
		3547.1	-0.00239		3549.25	0.00825				3548.3	-0.00287
		3547.17	-0.00186		3549.32	0.00797				3548.37	-0.00314
		3547.23	-0.000807456		3549.38	0.00756				3548.43	-0.00376
		3547.3	0.000652476		3549.45	0.00713				3548.5	-0.00457
		3547.37	0.00231		3549.52	0.00679				3548.57	-0.00539
		3547.43	0.00387		3549.58	0.0067				3548.63	-0.00609
		3547.5	0.00505		3549.65	0.00701				3548.7	-0.00668
		3547.57	0.00563		3549.72	0.00782				3548.77	-0.0072
		3547.63	0.00551		3549.78	0.00915				3548.83	-0.00781
		3547.7	0.00473		3549.85	0.01092				3548.9	-0.00863
		3547.77	0.00348		3549.92	0.01294				3548.97	-0.00978
		3547.83	0.00205		3549.98	0.01501				3549.03	-0.01126
		3547.9	0.00076331		3550.05	0.01685				3549.1	-0.01297
		3547.97	-9.96096e-05		3550.12	0.01825				3549.17	-0.01469
		3548.03	-0.000367044		3550.18	0.01904				3549.23	-0.01619
		3548.1	-1.33389e-05		3550.25	0.01915				3549.3	-0.01722
		3548.17	0.000837667		3550.32	0.01863				3549.37	-0.0176
		3548.23	0.00195		3550.38	0.01758				3549.43	-0.01731
		3548.3	0.00302							3549.5	-0.01642
		3548.37	0.00377							3549.57	-0.01516
		3548.43	0.00402							3549.63	-0.0138
		3548.5	0.0037							3549.7	-0.01258
		3548.57	0.00287							3549.77	-0.01169
		3548.63	0.00172							3549.83	-0.0112
		3548.7	0.00051162							3549.9	-0.01103
		3548.77	-0.000511535							3549.97	-0.01102
		3548.83	-0.00115							3550.03	-0.01095
		3548.9	-0.0013							3550.1	-0.01064
		3548.97	-0.000966796							3550.17	-0.00999
		3549.03	-0.000263542							3550.23	-0.00902
		3549.1	0.000646347							3550.3	-0.00787
		3549.17	0.00158							3550.37	-0.00676
		3549.23	0.00239							3550.43	-0.00595
		3549.3	0.00299
		3549.37	0.00336
		3549.43	0.00354
		3549.5	0.0036
		3549.57	0.00363
		3549.63	0.00369
		3549.7	0.0038
		3549.77	0.00392
		3549.83	0.00403
		3549.9	0.00405
		3549.97	0.00397
		3550.03	0.00376
		3550.1	0.00347
		3550.17	0.00315
		3550.23	0.00286
		3550.3	0.00268
		3550.37	0.00264
		3550.43	0.00273

## Sheet: Fig2
Fig. 2a								Fig. 2b								Fig. 2c																			Fig. 2d
																650	-3.46e-05	650	0.000314395	650	9.1e-05	650	-0.000115281	650	-0.000131998	650	0.000305847	650	0.00013002	650	-0.000303692	650	-0.000244307		0.00808418	1347.46	0.00803075	3560.77	0.00807153	3512.75	0.00803967	830.003	0.00808151	3203.12	0.008073	574.618	0.00807438	3096.23	0.00806425
																649	4.5e-06	649	0.000607813	649	0.000318566	649	9.1e-05	649	0.000236067	649	0.000209364	649	4.253e-06	649	-0.000236637	649	-7.1223e-05		0.0250736	1156.44	0.025043	4342.92	0.0251151	3724.59	0.0250958	1389.1	0.0251189	2862.72	0.025225	1253.08	0.0251701	3837.29	0.0250767
																648	9.52e-05	648	0.000560871	648	5.45e-05	648	0.000279814	648	0.000185694	648	0.000389474	648	0.000241995	648	-0.000217439	648	-0.000141768		0.0397214	1003.28	0.0380305	4986.34	0.0397713	4173.49	0.0397853	1953.82	0.0381063	2418.37	0.0399269	2234.9	0.0397617	4842.56	0.0397723
																647	-0.0001645	647	9.74e-05	647	0.000243319	647	-2.16e-05	647	-0.000205175	647	0.000219258	647	0.000116794	647	3.87e-05	647	-0.000144709		0.0493651	965.766	0.0493262	5322.33	0.04764	5101.08	0.0493831	2386.63	0.0477333	1859.83	0.0495227	3371.16	0.0477096	5763.27	0.049366
																646	-0.000318798	646	0.000241583	646	0.000184528	646	0.000112774	646	-1.3e-05	646	0.000217911	646	-3.695e-05	646	-0.000478109	646	0.000142661		0.0560567	1162.89	0.0560158	5556.42	0.0612565	6132.71	0.0560747	2483.84	0.054425	1387.1	0.0562164	4437.39	0.0557594	6321.95	0.0560576
																645	0.000203952	645	0.00055294	645	0.000342606	645	0.000463166	645	0.000402428	645	0.000352451	645	0.000200248	645	-2.23e-05	645	-0.000171626		0.0627525	1589.06	0.0672136	5769.98	0.0708023	6565.97	0.0627705	2167.14	0.0611125	1277.61	0.0629123	5120	0.0624512	6432.32	0.0627535
																644	0.000125125	644	0.000430205	644	0.000374317	644	0.000285823	644	0.000121655	644	0.000348643	644	0.000216186	644	-9.7e-05	644	-0.000168816		0.0694421	2007.56	0.0739094	5769.55	0.077494	6248.53	0.0694663	1686.7	0.0678082	1537.46	0.0724392	5265.61	0.0691447	6185.14	0.0694513
																643	3.05e-05	643	0.000866724	643	0.000190847	643	0.000397298	643	0.000339653	643	0.000465938	643	0.000115778	643	1.72e-05	643	-0.000246697		0.0761378	2154.55	0.0834531	5258.27	0.0856689	5686.45	0.0761621	1484.45	0.0744957	1953.66	0.0791329	4994.67	0.0773301	5843.96	0.0761575
																642	0.000179142	642	0.000438082	642	0.000254042	642	0.000129708	642	8.2e-05	642	0.00020851	642	0.000122834	642	-0.000204089	642	0.000325048		0.0828274	2091.05	0.0919155	4325.57	0.0941334	5346.57	0.0828537	1664.2	0.0811914	2266.05	0.0873225	4730.55	0.0856155	5686.22	0.0828554
																641	-9.37e-05	641	0.000179168	641	-4.61e-05	641	0.000196674	641	0.000145711	641	6.06e-05	641	-6.9145e-05	641	0.000543246	641	-0.000310703		0.0909961	1928.07	0.103151	3518.57	0.102421	5464.06	0.0910308	1968.2	0.0895497	2315.41	0.0968828	4728.86	0.0958988	5773.88	0.0910324
																640	1.24e-05	640	0.000104255	640	6.79e-05	640	6.64e-05	640	7.85e-05	640	0.000166246	640	-5.634e-05	640	0.000589383	640	-0.000312803		0.103892	1719.55	0.111434	3489.69	0.110885	6001.38	0.0994827	2075.05	0.100777	2175.18	0.103579	5139.65	0.105432	5867.49	0.100622
																639	0.000204599	639	0.000717504	639	0.000489287	639	0.000136207	639	0.000334576	639	0.000243914	639	-1.959e-05	639	0.000767498	639	-0.000726353		0.113444	1487.65	0.121728	4392.03	0.117579	6655.05	0.106174	2018.28	0.109108	2047.97	0.111783	5754.18	0.112124	5839.65	0.107316
																638	0.000187843	638	0.000906021	638	0.000273053	638	0.000373695	638	0.000320716	638	0.000338384	638	1.8101e-05	638	0.000627178	638	-0.000439736		0.120138	1294.41	0.128422	5745.83	0.124269	7370.93	0.116351	1997.12	0.115802	2082.47	0.118474	6457.07	0.118819	5805.44	0.115668
																637	2.8e-05	637	0.000988363	637	0.000400822	637	0.000141257	637	0.000259274	637	0.000302971	637	-9.7797e-05	637	0.000720849	637	-0.000430655		0.128325	1288.8	0.136759	6653.79	0.13245	8095.92	0.123041	2146.38	0.124156	2235.52	0.125162	7081.65	0.127003	5917.46	0.122359
																636	0.000230628	636	0.000754091	636	0.000378126	636	0.000478792	636	0.000529432	636	0.000207189	636	-1.057e-06	636	0.000529846	636	-6.9805e-05		0.135015	1569.44	0.143449	6732.02	0.139141	8536.95	0.129737	2309.09	0.130847	2352.76	0.135347	7341.77	0.133692	6207.76	0.129047
																635	0.000409891	635	0.00105	635	0.000462518	635	0.000544257	635	0.000682217	635	0.000335249	635	0.000207644	635	0.000959435	635	-0.000482327		0.14171	2015.7	0.156944	6223.32	0.145835	8429.09	0.136435	2255.24	0.137537	2294.41	0.143651	7081.59	0.143873	6477	0.135734
																634	1.43e-05	634	0.000713822	634	0.000182483	634	0.00045464	634	0.000306728	634	5.79e-05	634	-1.5816e-05	634	0.000925684	634	9.9618e-05		0.148406	2322.5	0.165255	5588	0.152531	7885.19	0.143128	2112.48	0.144229	2074.54	0.151939	6467.77	0.150565	6608.3	0.143907
																633	0.00026119	633	0.000267459	633	0.000146539	633	0.000218869	633	-3.37e-06	633	0.000304137	633	5.632e-06	633	0.000974638	633	-0.00014505		0.1551	2329.48	0.173705	4953.42	0.164385	7238.22	0.149824	2252.61	0.150924	1888.69	0.160234	5724.45	0.158909	6596.65	0.150597
																632	0.00020289	632	0.000504785	632	0.000148145	632	0.000101433	632	-1.85e-05	632	0.000327218	632	5.4831e-05	632	0.000991995	632	-0.000153113		0.161794	2194.9	0.182004	4336.68	0.172672	6662.46	0.156516	2717.33	0.157614	1815.48	0.170547	5161.96	0.167209	6430.62	0.157288
																631	9.79e-05	631	2.58e-05	631	0.000102624	631	0.000164692	631	0.000236041	631	0.000200507	631	-2.2531e-05	631	0.00132	631	-0.000324931		0.169983	2046.19	0.190473	4051.4	0.182981	6119.99	0.164686	3018.18	0.167195	1790.19	0.177236	4901.23	0.179179	6185.7	0.165459
																630	6.67e-05	630	0.000515748	630	0.000313126	630	0.000354498	630	0.000150631	630	0.000130071	630	-2.9402e-05	630	0.00122	630	-0.000485896		0.181212	1908.34	0.197165	4331.56	0.189672	5783.18	0.172972	2849.8	0.177497	1764.07	0.185607	4764.5	0.188754	6044.46	0.175769
																629	0.000130433	629	0.00061953	629	0.000482394	629	0.000215554	629	9.64e-05	629	0.000213845	629	1.4821e-05	629	0.000960239	629	-0.00025901		0.190758	1796	0.205529	4929.72	0.196362	5737.7	0.179663	2448.15	0.185807	1712.2	0.192299	4459.41	0.197054	6017.91	0.182459
																628	0.000422276	628	0.000449198	628	0.000598119	628	0.000397195	628	0.000235186	628	0.000252928	628	-0.000195011	628	0.000964624	628	0.000191227		0.19745	1776.69	0.212221	5332.32	0.205922	6127.48	0.187836	2144.54	0.192501	1582.83	0.19899	3995.2	0.203744	5859.37	0.190794
																627	-2.23e-06	627	0.000513	627	0.000314033	627	0.00030981	627	5.38e-06	627	0.000628215	627	0.000286636	627	0.000770791	627	0.000685501		0.204139	1842.84	0.218917	5285.71	0.216205	6846.99	0.194528	1999.82	0.199191	1377.73	0.207195	3629.68	0.212085	5347.65	0.197496
																626	-0.000210764	626	0.000145633	626	0.000143846	626	0.000142888	626	-0.000249986	626	0.00010656	626	-6.5683e-05	626	0.00126	626	0.000119746		0.210829	1837.61	0.225604	5075.53	0.222899	7707.5	0.201217	1835.34	0.205878	1213.24	0.213888	3629.53	0.218777	4769.54	0.204192
																625	-0.000354545	625	0.000169612	625	0.00036455	625	-7.98e-05	625	-0.000501898	625	0.000354161	625	0.000118903	625	0.000879356	625	0.000579767		0.217516	1665.49	0.232298	5144.75	0.231068	8407.4	0.207907	1558.17	0.21257	1152.22	0.220578	4131.79	0.228337	4755.43	0.210882
																624	-0.000268613	624	0.00023876	624	6.34e-06	624	-8.25e-05	624	-0.000236016	624	0.000388282	624	-0.000134359	624	0.00116	624	7.5523e-05		0.224203	1384.64	0.240467	5697.3	0.241351	8768.87	0.214599	1236.55	0.219261	1154.33	0.227274	4914.49	0.236646	5591.9	0.217573
																623	0.000476978	623	0.001	623	0.000461792	623	0.0005807	623	0.000465783	623	0.000632414	623	0.000336076	623	0.00113	623	3.0858e-05		0.230891	1279.24	0.250756	6535.91	0.248041	8771.74	0.221286	952.072	0.225949	1235.47	0.23908	5631.8	0.244944	6718.51	0.224261
																622	0.000381001	622	0.000589642	622	0.000608591	622	0.000833733	622	0.000378203	622	0.000306028	622	-5.8422e-05	622	0.00115	622	8.9686e-05		0.237591	1449.65	0.262735	7309.73	0.259266	8648.82	0.227974	817.139	0.232645	1367.21	0.245769	6295.98	0.251637	7316.71	0.23095
																621	1.33e-05	621	-0.00031678	621	0.000349316	621	0.000212964	621	-0.000452768	621	0.000364498	621	-2.2271e-05	621	0.000653309	621	0.000579189		0.245782	1676.23	0.276356	7823.42	0.265955	8380.22	0.236136	901.15	0.240809	1445.23	0.2553	6946.19	0.261179	7124.99	0.237646
																620	-0.000439684	620	0.00018212	620	0.000182716	620	5.84e-05	620	-1.39e-05	620	0.000384862	620	-0.000126474	620	0.00101	620	0.000495151		0.257018	1737.25	0.284654	7901.23	0.272643	7941.43	0.246421	1212.09	0.250374	1389.86	0.261992	7367.32	0.269645	6519.07	0.244336
																619	0.000111997	619	0.000509502	619	0.000589202	619	0.000348021	619	0.000108942	619	0.000797891	619	0.000478538	619	0.0009075	619	0.000749444		0.268261	1641.37	0.291343	7431.84	0.27933	7289.07	0.253117	1561.75	0.258665	1307.03	0.268682	7475.55	0.276337	6016.14	0.252498
																618	-7.6e-05	618	0.000606699	618	0.00028256	618	0.0001866	618	0.000152754	618	0.000437745	618	0.000239703	618	0.00118	618	0.000673898		0.274957	1530.42	0.298037	6625.61	0.292182	6796.81	0.261298	1709.36	0.265357	1320.24	0.275369	7508.65	0.285881	5732.16	0.264462
																617	0.000343565	617	0.000447385	617	0.000232182	617	0.000557605	617	0.000263055	617	0.000440751	617	3.8431e-05	617	0.00164	617	0.000168572		0.281651	1433.69	0.304733	5834.44	0.301728	6619.54	0.26799	1561.7	0.274911	1459.02	0.284929	7672.95	0.29257	5470.55	0.271156
																616	-0.000252936	616	0.000266397	616	0.000416109	616	-0.000349113	616	-0.000111037	616	0.000468167	616	0.000264654	616	0.00186	616	-6.3947e-05		0.288345	1360.2	0.311427	5257.59	0.308421	6685.44	0.274679	1194.41	0.281613	1578.95	0.291621	7814.63	0.29926	5305.19	0.277846
																615	0.00037626	615	0.000514685	615	0.000530987	615	0.000304992	615	0.000211177	615	0.000448317	615	0.000146008	615	0.00124	615	0.00021333		0.295038	1412.96	0.319608	4935.6	0.317982	6731.41	0.281369	832.668	0.288305	1469.97	0.301165	7505.94	0.305947	5369.81	0.286181
																614	-0.000133965	614	6.83e-05	614	0.000470707	614	2.6e-05	614	-0.000279892	614	0.000515514	614	0.00025882	614	0.00117	614	0.000378999		0.301732	1494.77	0.32991	4946.38	0.326282	6583.52	0.289542	749.54	0.294992	1147.47	0.309454	6573.75	0.31781	5346.32	0.292875
																613	0.000354239	613	0.00106	613	0.000187274	613	0.000751706	613	0.000614605	613	0.000620438	613	0.000284709	613	0.0014	613	4.121e-05		0.308428	1431.22	0.336608	5147.29	0.336592	5988.9	0.296242	1081.55	0.30169	857.735	0.317935	5479.31	0.326099	4963.68	0.299573
																612	8.14e-05	612	0.000962522	612	0.000352866	612	0.00058578	612	0.000541535	612	0.000621449	612	0.000150616	612	0.00148	612	-6.42e-06		0.316611	1221.32	0.344964	5170.9	0.343284	5172.7	0.304408	1664.91	0.308384	769.645	0.326235	4891.82	0.332793	4594.3	0.306262
																611	0.00016868	611	0.000409554	611	0.000255388	611	0.000299811	611	-6.14e-05	611	0.000310795	611	-0.000102638	611	0.00141	611	0.000401822		0.326186	1079.74	0.351653	4886.52	0.351475	4631.65	0.312875	2184.29	0.316581	886.716	0.332927	5012.66	0.34097	4616.81	0.312952
																610	0.000143872	610	0.000713278	610	0.000478844	610	0.000476511	610	0.000236585	610	0.000422095	610	0.000121194	610	0.00186	610	5.6527e-05		0.335746	1107.65	0.358345	4367.08	0.358165	4531.61	0.323144	2385.4	0.323273	1174.15	0.339614	5289.8	0.347659	4679.31	0.321137
																609	0.000110677	609	5.25e-05	609	0.000255078	609	0.000265309	609	-0.000280358	609	0.000192583	609	-0.00016574	609	0.00187	609	0.000288244		0.344059	1137.58	0.365041	3784.21	0.364859	4550.07	0.331456	2249.98	0.332819	1619.6	0.346304	5245.66	0.357862	4417.41	0.331418
																608	0.000416316	608	0.000675139	608	0.0005257	608	0.000616083	608	0.000315509	608	0.000645532	608	0.000231135	608	0.00153	608	0.00022295		0.350753	1048.62	0.375205	3360.68	0.37439	4612.8	0.33815	1969.17	0.33951	2019.31	0.352991	5006.91	0.364551	3864.07	0.339866
																607	0.000520853	607	0.000944388	607	0.000739078	607	0.000813451	607	0.000470707	607	0.000558797	607	0.000302707	607	0.00153	607	0.000109156		0.358948	932.197	0.381897	3314.52	0.382858	4872.59	0.344837	1682.87	0.349054	2135.86	0.359679	4866.4	0.374101	3394.22	0.34656
																606	0.000241635	606	0.000579818	606	0.000452489	606	0.000428469	606	0.000123364	606	0.000615124	606	0.000335815	606	0.00158	606	0.000370953		0.36564	988.199	0.39373	3599.6	0.389552	5159.18	0.351525	1466.28	0.355748	1934.36	0.366366	4718.26	0.380795	3296.92	0.353256
																605	0.000336363	605	0.000709129	605	0.000497632	605	0.00060815	605	0.000230187	605	0.000670239	605	0.000199545	605	0.00183	605	0.00055725		0.372336	1189.31	0.40202	4032.66	0.39791	5000.83	0.358214	1404.52	0.362437	1706.68	0.37306	4396.98	0.390343	3536.02	0.359943
																604	0.000253264	604	0.000399967	604	0.000208147	604	0.000160134	604	-0.000137692	604	0.000362814	604	2.5155e-05	604	0.0019	604	0.000317661		0.379029	1337.45	0.410315	4486.59	0.4046	4447.43	0.364904	1608.57	0.369125	1728.97	0.37975	4027.5	0.399888	3756.11	0.366637
																603	4.49e-05	603	0.00060714	603	0.000395588	603	0.000281394	603	-5.6e-05	603	0.000656576	603	0.000206863	603	0.00198	603	0.000290689		0.385723	1318.82	0.417007	4757.8	0.411294	3903.14	0.3716	1985.22	0.375819	1883.99	0.388081	3722.62	0.40658	3704.8	0.374801
																602	8.08e-05	602	0.000650821	602	0.00040717	602	0.000312763	602	1.55e-07	602	0.000743875	602	0.000257517	602	0.00171	602	0.000430983		0.392421	1270.07	0.427172	4582.83	0.417983	3645.5	0.378291	2162.94	0.382514	1960.2	0.400056	3389.33	0.413278	3503.43	0.381499
																601	0.000627463	601	0.000991554	601	0.000796568	601	0.000809042	601	0.000350663	601	0.000732491	601	0.00022129	601	0.00158	601	0.000448707		0.400611	1388.53	0.433861	4141.26	0.424675	3554.36	0.387854	1980.36	0.3907	1900.85	0.406747	2972.51	0.421455	3412.42	0.389664
																600	8.82e-05	600	0.000621397	600	0.000515799	600	0.000263988	600	-1.37e-05	600	0.000416316	600	0.000113852	600	0.00145	600	0.000645325		0.41094	1706.29	0.440557	3764.42	0.434868	3399.76	0.394543	1609.45	0.397391	1762.45	0.413443	2583.34	0.428144	3340.4	0.39812
																599	0.000464306	599	0.000543738	599	0.000554184	599	0.000585469	599	1.62e-05	599	0.00054773	599	6.8785e-05	599	0.0015	599	0.00048208		0.424604	2109.4	0.448732	3675.32	0.441558	3070.98	0.404087	1251.97	0.405589	1527.56	0.420139	2426.62	0.434836	3357.48	0.408428
																598	0.000458501	598	0.000807824	598	0.000547834	598	0.000770506	598	0.000263936	598	0.000534512	598	0.000287991	598	0.00135	598	0.000592131		0.432894	2411.14	0.455421	3674.8	0.449758	2758	0.410781	949.39	0.412289	1160.77	0.429674	2593.05	0.441526	3590.63	0.416736
																597	0.000432485	597	0.000532723	597	0.00064535	597	0.000615694	597	6.86e-05	597	0.000798332	597	0.000187983	597	0.00175	597	0.000571797		0.439589	2453.67	0.463621	3471.48	0.460014	2769.4	0.41747	683.738	0.421833	813.787	0.436368	2964.91	0.448213	4044.06	0.423428
																596	0.000432822	596	0.000709337	596	0.000706796	596	0.000620645	596	8.29e-05	596	0.000840191	596	0.000410558	596	0.00154	596	0.000690843		0.446283	2214	0.47194	2961.41	0.472012	3143.99	0.42416	615.61	0.428522	677.454	0.443066	3353.84	0.454902	4270.29	0.430126
																595	0.000421913	595	0.000772321	595	0.000539229	595	0.000417767	595	-5.71e-05	595	0.000686832	595	0.000318571	595	0.00158	595	0.000659243		0.452977	1741.03	0.478632	2515.6	0.478704	3570.09	0.43232	759.487	0.438704	860.528	0.44976	3690.83	0.463071	3941.78	0.436813
																594	0.000751602	594	0.00116	594	0.000793249	594	0.000873727	594	0.000450805	594	0.000954117	594	0.000422439	594	0.0017	594	0.000252967		0.459673	1312.08	0.488192	2591.3	0.485399	3864.09	0.439012	937.736	0.445393	1207.47	0.456453	3974.11	0.476719	3257.54	0.443507
																593	0.000739648	593	0.00136	593	0.000504474	593	0.000970228	593	0.000723598	593	0.000634981	593	0.000344099	593	0.00161	593	0.000269422		0.466366	1157.65	0.496498	2954.22	0.492095	4117.96	0.445707	961.413	0.452083	1446.45	0.464647	4241.04	0.486269	2782.13	0.451865
																592	0.000546408	592	0.00134	592	0.000508828	592	0.000641903	592	0.000384706	592	0.000708196	592	0.000248167	592	0.00151	592	0.000523556		0.474541	1323.09	0.50319	3130.36	0.498789	4446.38	0.452397	802.621	0.45877	1567.9	0.476593	4488.82	0.49474	3033.55	0.460153
																591	0.00072645	591	0.000999416	591	0.000694999	591	0.000877955	591	0.000323851	591	0.000710322	591	0.000266451	591	0.00133	591	0.000614702		0.483004	1686.46	0.509885	3206.84	0.505495	4756.39	0.461943	590.098	0.467122	1687.55	0.483291	4558.97	0.501429	3957.17	0.468448
																590	0.000989582	590	0.00142	590	0.000868306	590	0.00114	590	0.0004769	590	0.000687506	590	0.00044284	590	0.00176	590	0.000395274		0.493316	2043.62	0.516581	3464.59	0.513676	4991.78	0.470251	539.141	0.475414	1914.54	0.49148	4423	0.508117	5237.28	0.475142
																589	0.000658054	589	0.000999805	589	0.000736925	589	0.000710296	589	0.000277016	589	0.000654061	589	0.000383567	589	0.00211	589	-6.1032e-05		0.502876	2261.48	0.523273	3825.03	0.520368	5035.49	0.479805	784.35	0.482107	2262.66	0.499924	4251.33	0.514808	6470.96	0.48184
																588	0.0012	588	0.0015	588	0.00106	588	0.000937202	588	0.000554754	588	0.000677602	588	0.000448572	588	0.00202	588	1.4912e-05		0.511337	2261.8	0.529963	3897.7	0.527064	4816.09	0.486495	1323.12	0.490286	2628.83	0.506613	4271.77	0.5215	7260.23	0.491405
																587	0.00115	587	0.00134	587	0.00117	587	0.00114	587	0.000380172	587	0.000813477	587	0.000574755	587	0.00179	587	0.000433245		0.518028	1995.95	0.53665	3681.24	0.533757	4389.28	0.493182	1895.89	0.49698	2817.98	0.514969	4472.79	0.528192	7325.59	0.498098
																586	0.000921638	586	0.00118	586	0.000893908	586	0.000803441	586	0.000332322	586	0.000701792	586	0.00023301	586	0.0019	586	0.000342111		0.524716	1531.21	0.546183	3659.19	0.544976	3936.7	0.499874	2253.02	0.505336	2731.85	0.521659	4685.94	0.538385	6762.32	0.504794
																585	0.00111	585	0.00139	585	0.00112	585	0.000926385	585	0.000645247	585	0.00117	585	0.000664789	585	0.00195	585	0.000193934		0.531403	1033.26	0.552879	4235.91	0.553438	3646.44	0.506563	2307.2	0.513628	2499.79	0.528346	4824.16	0.546677	5819.79	0.511484
																584	0.00126	584	0.00131	584	0.000999675	584	0.000867347	584	0.000414632	584	0.000698058	584	0.00019991	584	0.0017	584	0.000538417		0.538093	812.029	0.566387	5098.44	0.56013	3655.31	0.514917	2199.9	0.520317	2306.27	0.535034	4859.89	0.557887	4911.74	0.518184
																583	0.00127	583	0.00161	583	0.001	583	0.00106	583	0.00041984	583	0.00098774	583	0.000547545	583	0.00198	583	0.000462356		0.544789	935.815	0.575952	5474.65	0.569659	3961.3	0.521613	2136.56	0.527009	2146.88	0.543211	4857.94	0.566177	4472.13	0.526521
																582	0.00108	582	0.00128	582	0.00088776	582	0.000828234	582	0.000336052	582	0.00058845	582	0.000283355	582	0.00194	582	0.000473585		0.553139	1162.56	0.586277	5070.46	0.576351	4302.24	0.529807	2117.37	0.533697	2065.64	0.555155	4986.48	0.572868	4752.35	0.533215
																581	0.00176	581	0.00145	581	0.0013	581	0.00119	581	0.000300718	581	0.000907785	581	0.000627694	581	0.00165	581	0.000936983		0.566034	1370.47	0.592966	4300.43	0.583045	4551.46	0.536498	2016.37	0.542036	2120.67	0.561846	5268.36	0.579556	5325.18	0.544423
																580	0.00184	580	0.00189	580	0.00131	580	0.00155	580	0.000816875	580	0.000791874	580	0.000385286	580	0.00192	580	0.000401427		0.575603	1553.16	0.599662	3724.37	0.592619	4820.55	0.546098	1847.2	0.55049	2291.47	0.571411	5626.2	0.58625	5676.16	0.551117
																579	0.00226	579	0.00249	579	0.00148	579	0.00172	579	0.000771102	579	0.000944259	579	0.000645524	579	0.002	579	0.000353022		0.58517	1699.39	0.606356	3720.65	0.599311	5127.27	0.554386	1740.22	0.558944	2437.42	0.578102	5973.48	0.594431	5564.54	0.559281
																578	0.00269	578	0.00242	578	0.00172	578	0.00167	578	0.000927371	578	0.00121	578	0.000708249	578	0.00136	578	0.000967787		0.591861	1759.02	0.613051	4233.82	0.606001	5230.46	0.561075	1755.28	0.565636	2439.96	0.586294	6222.99	0.601124	5283.27	0.567548
																577	0.0025	577	0.00258	577	0.00203	577	0.00171	577	0.000993396	577	0.00127	577	0.000826684	577	0.00168	577	0.000751575		0.598559	1981.02	0.621231	4804.32	0.614186	5059.19	0.567765	1862.69	0.572326	2314.01	0.592986	6292.63	0.609322	5211.71	0.574241
																576	0.00252	576	0.00183	576	0.00209	576	0.00106	576	-5.18e-08	576	0.0014	576	0.000837115	576	0.0018	576	0.00104		0.605255	2653.8	0.627922	4943.27	0.624475	4965.63	0.574454	2057.27	0.58049	2097.17	0.599681	6207.69	0.617795	5446.58	0.580939
																575	0.00277	575	0.00244	575	0.00197	575	0.00139	575	0.000661709	575	0.00107	575	0.000313622	575	0.00183	575	0.00135		0.611951	3607.14	0.636076	4564.04	0.631169	5335.88	0.581142	2286.84	0.587182	1803.35	0.607875	5973.52	0.624487	5726.39	0.587629
																574	0.00343	574	0.00276	574	0.00241	574	0.00189	574	0.000948098	574	0.00123	574	0.000753173	574	0.00172	574	0.00104		0.618642	4447.72	0.644539	3910.88	0.642392	5987.38	0.587833	2438.92	0.593871	1489.93	0.614565	5646.55	0.631178	5833.72	0.594325
																573	0.00388	573	0.00284	573	0.00235	573	0.0021	573	0.000978893	573	0.000913778	573	0.000560029	573	0.00216	573	0.000691921		0.626994	4951.68	0.65123	3460.24	0.650677	6263.15	0.596167	2470.76	0.600561	1279.01	0.624094	5348.71	0.637868	5591.75	0.60251
																572	0.00433	572	0.00371	572	0.00235	572	0.00289	572	0.00143	572	0.0013	572	0.00076934	572	0.00211	572	0.00104		0.635282	5016.53	0.659582	3493.61	0.657369	5884.21	0.602858	2388.72	0.607248	1329.3	0.630785	5229.91	0.644557	5116.22	0.610966
																571	0.00432	571	0.0033	571	0.00255	571	0.00219	571	0.00115	571	0.00112	571	0.000553045	571	0.00207	571	0.000599128		0.648911	4719.75	0.666272	3901.08	0.665731	5427.28	0.609552	2164.73	0.615406	1741.67	0.638975	5085.43	0.651245	4745.73	0.61766
																570	0.00521	570	0.00413	570	0.00328	570	0.00264	570	0.00145	570	0.00117	570	0.00060572	570	0.00258	570	4.1078e-05		0.659192	4108.08	0.672968	4336.44	0.672421	5436.83	0.617715	1849.91	0.62369	2374.79	0.645667	4957.74	0.662457	4732.73	0.624347
																569	0.00558	569	0.00449	569	0.00311	569	0.00283	569	0.00143	569	0.00117	569	0.000699228	569	0.00213	569	0.000208862		0.667475	3393.42	0.684155	4703.85	0.679117	5822.21	0.628944	1610.02	0.630381	2847.86	0.652358	5074.38	0.669149	5146.71	0.631039
																568	0.00637	568	0.00511	568	0.00363	568	0.00338	568	0.00185	568	0.00154	568	0.0011	568	0.00234	568	-0.00023714		0.674167	2835.46	0.694463	4967.85	0.687306	6143.94	0.635633	1558.99	0.637073	3015.08	0.659046	5424.59	0.679341	5880.73	0.637733
																567	0.00677	567	0.00525	567	0.00392	567	0.00326	567	0.00203	567	0.00121	567	0.000590472	567	0.00217	567	0.000149152		0.680857	2595.3	0.701155	5147.67	0.695592	6146.52	0.642325	1667.35	0.646615	3110.66	0.665735	5679.31	0.688867	6652.81	0.645893
																566	0.00695	566	0.00524	566	0.00338	566	0.00335	566	0.00162	566	0.000947657	566	0.000479737	566	0.00284	566	-3.1744e-05		0.687544	2606.8	0.709349	5231.05	0.702283	5889.46	0.649014	1875.97	0.653306	3194.99	0.672427	5640.11	0.695561	7035.53	0.652591
																565	0.0078	565	0.00539	565	0.00491	565	0.00385	565	0.00157	565	0.00159	565	0.000865647	565	0.00273	565	-0.000112564		0.694231	2765.98	0.717824	5190.51	0.708975	5422.39	0.655704	2145.17	0.66	3048.96	0.679116	5341.36	0.702249	6921.3	0.659283
																564	0.00836	564	0.0055	564	0.00487	564	0.00362	564	0.00153	564	0.00132	564	0.000662782	564	0.00217	564	0.000582976		0.702579	3039.22	0.724515	4940.67	0.715671	4968.65	0.662391	2488.87	0.668185	2756.14	0.68927	4887.46	0.711794	6581.4	0.668828
																563	0.0096	563	0.00648	563	0.00514	563	0.00466	563	0.00198	563	0.00145	563	0.000685489	563	0.00228	563	0.000171253		0.71285	3387.93	0.734074	4499	0.727481	4746.9	0.669081	2929.39	0.674877	2621.3	0.701241	4282.17	0.718484	6341.42	0.677095
																562	0.01115	562	0.0081	562	0.00576	562	0.00555	562	0.00285	562	0.00191	562	0.00117	562	0.00248	562	5.7105e-05		0.724064	3834.84	0.740765	3977.52	0.734173	4775.89	0.677247	3334.86	0.681575	2702.18	0.710789	3739.76	0.725174	6318.95	0.685551
																561	0.01159	561	0.00769	561	0.00618	561	0.00524	561	0.00226	561	0.00158	561	0.000953211	561	0.00289	561	-0.000164457		0.730758	4399.28	0.747459	3623.11	0.743725	4823	0.683939	3519.78	0.689735	2862.03	0.717483	3335.99	0.733371	6248.38	0.692245
																560	0.01213	560	0.00707	560	0.00633	560	0.00485	560	0.00186	560	0.00105	560	0.000454696	560	0.00227	560	0.000223686		0.740323	4953.99	0.754155	3671.16	0.750416	4623.55	0.692285	3459.76	0.698197	3045.24	0.725664	3155.63	0.740065	5773.39	0.700447
																559	0.01342	559	0.00858	559	0.00727	559	0.00615	559	0.00293	559	0.00168	559	0.000878271	559	0.00252	559	0.000812237		0.747014	5299.86	0.760844	4161.66	0.758614	4140.63	0.701833	3329.07	0.704891	3169.1	0.732353	3182.3	0.749592	4922.89	0.707138
																558	0.01496	558	0.00972	558	0.00755	558	0.00676	558	0.00352	558	0.00137	558	0.000691694	558	0.00275	558	0.000527738		0.753704	5345.67	0.770357	4933.29	0.770556	3738.86	0.708524	3283.31	0.711579	3242.62	0.739041	3601.73	0.761594	4243.13	0.715307
																557	0.01605	557	0.01056	557	0.00836	557	0.00733	557	0.00362	557	0.00142	557	0.000764646	557	0.0021	557	0.000761654		0.763264	5180.61	0.782317	5891.97	0.777247	3995.15	0.715216	3301.91	0.718274	3465.03	0.745728	4422.41	0.769888	4071.07	0.721999
																556	0.01763	556	0.0112	556	0.00911	556	0.0079	556	0.00406	556	0.00168	556	0.000998161	556	0.00217	556	0.00107		0.77171	5082.05	0.789009	6763.24	0.783939	5222.88	0.721905	3345.05	0.726443	3885.23	0.752416	5319.39	0.776582	4377.98	0.728695
																555	0.01932	555	0.01328	555	0.00971	555	0.00917	555	0.00498	555	0.00169	555	0.000902267	555	0.00246	555	0.000402637		0.780185	5332.01	0.800263	7475.27	0.790626	7041.58	0.728599	3502.72	0.733133	4378.19	0.759103	5984.48	0.786786	5052.5	0.735386
																554	0.02044	554	0.01385	554	0.01119	554	0.00915	554	0.00509	554	0.00207	554	0.00101	554	0.00248	554	0.000300336		0.786877	5940.57	0.806958	8121.21	0.798978	8820.97	0.735289	3901.79	0.741301	4958.11	0.765793	6330.02	0.793475	5944.17	0.743574
																553	0.02204	553	0.01447	553	0.01195	553	0.00945	553	0.00567	553	0.00199	553	0.00116	553	0.0026	553	0.000681528		0.798056	6751.54	0.818804	8605.99	0.80567	9958.99	0.741976	4389.09	0.747995	5690.64	0.77863	6365.91	0.801673	7003.93	0.753838
																552	0.02352	552	0.01548	552	0.01239	552	0.01068	552	0.00551	552	0.00216	552	0.00125	552	0.00284	552	0.000188809		0.804749	7615.99	0.825496	8536.97	0.816866	10289.5	0.748672	4616.07	0.754689	6449.59	0.788174	6303.42	0.808367	8118.88	0.76578
																551	0.02528	551	0.01679	551	0.01356	551	0.01115	551	0.00619	551	0.00213	551	0.00128	551	0.00238	551	0.000577715		0.811445	8536.75	0.833662	8075.96	0.823555	10081.7	0.755361	4606.57	0.764232	6995.59	0.794867	6331.88	0.81855	9080.48	0.772473
																550	0.02747	550	0.01814	550	0.01448	550	0.01247	550	0.00671	550	0.0022	550	0.00111	550	0.00245	550	0.000514666		0.818141	9468.85	0.843954	7925.54	0.830245	9886.26	0.762051	4598.5	0.772505	7175.37	0.806101	6676.63	0.826869	9840.96	0.779169
																549	0.02925	549	0.01945	549	0.01578	549	0.01327	549	0.00729	549	0.0021	549	0.00118	549	0.00261	549	0.000310905		0.830003	10206.1	0.8535	8414.06	0.839789	9972.5	0.768738	4679.8	0.779199	7100.1	0.812792	7392.52	0.836398	10347	0.787498
																548	0.03153	548	0.02178	548	0.01708	548	0.01428	548	0.00815	548	0.00239	548	0.00143	548	0.00256	548	0.000277519		0.836703	10487.4	0.863043	9113.09	0.850986	10106.4	0.778274	4632.9	0.785889	6921.96	0.819488	8468.62	0.844733	10516.9	0.795807
																547	0.0336	547	0.02302	547	0.01801	547	0.01499	547	0.00865	547	0.00241	547	0.00125	547	0.00286	547	0.00036367		0.847928	10361.9	0.869733	9641.7	0.857676	10154.8	0.78497	4432.72	0.792576	6745.79	0.826184	9592.87	0.853035	10036.6	0.8025
																546	0.03548	546	0.02379	546	0.01902	546	0.0157	546	0.00876	546	0.00232	546	0.00122	546	0.0029	546	0.000572796		0.859166	10335.8	0.880991	9847.75	0.867851	10291.8	0.795157	4298.98	0.800903	6498.35	0.83288	10312.2	0.864993	8746.72	0.810698
																545	0.03733	545	0.02556	545	0.02054	545	0.01701	545	0.00955	545	0.00228	545	0.000993856	545	0.00253	545	0.000644378		0.871145	10888.6	0.891287	10008.8	0.874543	10669	0.801849	4467.8	0.807595	6264.09	0.839571	10338.8	0.87967	6901.75	0.819146
																544	0.03945	544	0.02677	544	0.02213	544	0.01824	544	0.01039	544	0.00246	544	0.00119	544	0.00267	544	0.000511931		0.884038	11589.3	0.905889	10200.5	0.887467	10840.7	0.808538	5106.47	0.814284	6297.27	0.847757	9960.99	0.886364	5118.98	0.82584
																543	0.04256	543	0.02913	543	0.0233	543	0.01954	543	0.01092	543	0.00243	543	0.00128	543	0.00287	543	0.000684186		0.890732	11783.8	0.91421	10508	0.901171	10658.4	0.818096	6068.68	0.825474	6675.47	0.859717	9506.49	0.899395	4028.24	0.835373
																542	0.04431	542	0.03025	542	0.02485	542	0.02077	542	0.01168	542	0.00274	542	0.00149	542	0.00336	542	0.00054644		0.897422	11387.1	0.927053	10555.2	0.914128	10641.4	0.824788	6945.5	0.832165	7234.81	0.874327	9012.59	0.90891	3714.62	0.842067
																541	0.04678	541	0.03225	541	0.02649	541	0.02184	541	0.01256	541	0.003	541	0.00149	541	0.0036	541	0.000483579		0.905788	10850.9	0.939055	10112.7	0.922421	11191.9	0.831478	7278.96	0.838855	7963.97	0.888952	8278.58	0.92346	3755.56	0.851596
																540	0.04937	540	0.03478	540	0.02796	540	0.02321	540	0.01326	540	0.00308	540	0.0016	540	0.00321	540	0.000632697		0.917046	10516	0.945747	9280.25	0.929115	12073	0.839657	6968.68	0.849021	8792.77	0.903613	7378.74	0.931341	3896.7	0.863558
																539	0.05256	539	0.03725	539	0.03014	539	0.02472	539	0.01394	539	0.00319	539	0.00163	539	0.0027	539	0.000956097		0.926607	10455.2	0.958641	8392.05	0.942021	12577.1	0.851611	6416.89	0.855715	9502.39	0.91151	6670.96	0.940889	4081.09	0.878231
																538	0.05515	538	0.03895	538	0.03184	538	0.02644	538	0.01499	538	0.00306	538	0.00152	538	0.0028	538	0.000503357		0.9333	10895.5	0.968218	7533.45	0.9557	12146.8	0.861898	5916.4	0.866957	9562.34	0.92271	6756.67	0.953795	4182.92	0.891206
																537	0.05763	537	0.04099	537	0.03386	537	0.02763	537	0.01581	537	0.00309	537	0.00156	537	0.00286	537	0.000652929		0.942852	11416.6	0.979428	6805.87	0.965263	10838.6	0.872221	5707.74	0.878921	8687.46	0.934683	7679.3	0.966741	4122.7	0.905789
																536	0.05994	536	0.04345	536	0.03561	536	0.02878	536	0.0166	536	0.00315	536	0.00154	536	0.00298	536	0.000313087		0.955707	10927.8	0.989761	6309.09	0.973744	9307.44	0.878915	5975.05	0.885615	7015.76	0.946681	8675.26	0.981326	4200.29	0.920325
																535	0.0639	535	0.0462	535	0.03806	535	0.03099	535	0.01768	535	0.00341	535	0.00173	535	0.00239	535	0.000979029		0.966896	8995.4	1.00178	6153.53	0.980438	8299.58	0.891835	6615.53	0.900252	5147.38	0.961248	8631.35	0.995855	5198.24	0.929862
																534	0.06719	534	0.04924	534	0.04066	534	0.03304	534	0.01876	534	0.00369	534	0.00194	534	0.00306	534	0.000691474		0.97359	6573.56	1.01634	6125.19	0.987127	7899.78	0.906473	7202.08	0.911488	3898.45	0.972491	7568.07	1.01043	7570.16	0.944424
																533	0.06973	533	0.05105	533	0.04225	533	0.03431	533	0.01952	533	0.00387	533	0.00196	533	0.00309	533	0.000904391		0.980284	5149.37	1.02831	6334.39	0.996681	7743.12	0.913169	7528.37	0.921019	3608.46	0.979187	6381	1.02498	10609.6	0.95906
																532	0.07385	532	0.05462	532	0.04494	532	0.0368	532	0.02104	532	0.0037	532	0.00192	532	0.00289	532	0.000881226		0.990479	5317.2	1.03864	6992.98	1.00959	7613.38	0.922698	7954.18	0.929317	4113.89	0.985877	6131.83	1.03787	12814.1	0.973643
																531	0.07701	531	0.05684	531	0.04728	531	0.03828	531	0.02175	531	0.00353	531	0.00164	531	0.00275	531	0.000796077		1.0034	6743.16	1.04696	8471.56	1.02411	7522.86	0.937266	8767.56	0.943002	4876.63	1.00043	7181.91	1.0524	13227.1	0.98653
																530	0.08119	530	0.06046	530	0.05027	530	0.0409	530	0.02327	530	0.0039	530	0.00178	530	0.00271	530	0.000746075		1.01294	8709.74	1.05365	10755	1.03537	7477.49	0.950137	9522.5	0.952598	5465	1.01332	8965.02	1.06193	12101.8	0.996059
																529	0.08414	529	0.06327	529	0.05251	529	0.04271	529	0.02447	529	0.0041	529	0.0019	529	0.00326	529	0.000864906		1.0275	10225.9	1.06482	13605.2	1.0449	7287.26	0.961377	9626.02	0.965481	5882.51	1.02621	10303	1.0704	10548.9	1.01064
																528	0.0874	528	0.06596	528	0.05503	528	0.04479	528	0.02545	528	0.00412	528	0.00187	528	0.00349	528	0.000924136		1.03706	10847.3	1.07437	16680.8	1.05159	7023.25	0.968068	9042.26	0.973966	6365.91	1.0391	10610.2	1.07709	9689.86	1.02019
																527	0.0918	527	0.06954	527	0.05789	527	0.04711	527	0.027	527	0.00447	527	0.00192	527	0.00323	527	0.000724892		1.04658	10569.7	1.08728	19735.7	1.05997	7155.97	0.97627	7977.24	0.982266	6988.4	1.04865	10317.1	1.09003	10233.1	1.03474
																526	0.09585	526	0.07321	526	0.06066	526	0.04944	526	0.02829	526	0.00449	526	0.00199	526	0.00329	526	0.00051777		1.05328	9724.01	1.09684	22126.7	1.06825	8146.02	0.984768	6622.97	0.99345	7499.86	1.05535	10194.7	1.10122	12482.7	1.04598
																525	0.10017	525	0.07696	525	0.06437	525	0.05231	525	0.03008	525	0.00461	525	0.00214	525	0.00333	525	0.000692027		1.0615	8786.72	1.10716	23245.8	1.07777	9766.27	0.99506	5350.7	1.00804	7711.63	1.06488	10534.5	1.11077	16780.2	1.05883
																524	0.10436	524	0.0808	524	0.06737	524	0.05476	524	0.03162	524	0.00476	524	0.00209	524	0.00291	524	0.000713314		1.07347	8488.7	1.12004	23335.5	1.09237	11540.6	1.00877	4625.09	1.02169	7804.45	1.07446	11583.4	1.12196	24636.7	1.07174
																523	0.10893	523	0.08471	523	0.07048	523	0.05752	523	0.03313	523	0.00485	523	0.00225	523	0.00278	523	0.00113		1.08305	9436.65	1.13125	23460.9	1.10193	13169.2	1.01833	4658.36	1.02838	8058.52	1.08397	13175.4	1.13316	38499.5	1.08296
																522	0.11333	522	0.08812	522	0.07418	522	0.05986	522	0.03461	522	0.00503	522	0.00219	522	0.00257	522	0.000936193		1.09258	11731.7	1.14244	24607.8	1.11313	15066.4	1.02789	5512.62	1.04021	8674.71	1.0952	14996.8	1.14765	59174.6	1.09249
																521	0.11823	521	0.09293	521	0.07778	521	0.06268	521	0.03654	521	0.00517	521	0.00232	521	0.00252	521	0.00116		1.10215	14911.4	1.15365	27231.6	1.12433	17736.9	1.03909	7114.04	1.04974	9723.19	1.10475	16536.3	1.15721	85412	1.10209
																520	0.12253	520	0.09635	520	0.0809	520	0.0655	520	0.0378	520	0.00512	520	0.00211	520	0.00274	520	0.00101		1.11503	18297.3	1.16656	30796.2	1.13462	21175.2	1.04938	8988.72	1.05806	11554.2	1.11595	18055	1.16678	115639	1.11658
																519	0.12768	519	0.10027	519	0.08434	519	0.06847	519	0.03924	519	0.00537	519	0.00217	519	0.00315	519	0.000455676		1.12624	20807.8	1.17609	34200.3	1.14494	24962.7	1.05764	10478.3	1.06924	14169.1	1.1255	21239.7	1.17631	149379	1.12776
																518	0.13232	518	0.10448	518	0.08785	518	0.07148	518	0.04131	518	0.00575	518	0.00248	518	0.00332	518	0.000679397		1.13472	21857.4	1.18565	36983.7	1.15329	28781	1.06794	11606.8	1.08045	16818	1.13669	28883.4	1.18752	184593	1.13895
																517	0.13766	517	0.10911	517	0.0917	517	0.07473	517	0.04335	517	0.00608	517	0.00267	517	0.00315	517	0.00098003		1.14668	21502.6	1.19398	39809.4	1.16287	33133.8	1.07911	12648.5	1.09504	18690.2	1.14518	42759	1.20038	216675	1.15018
																516	0.14308	516	0.11409	516	0.09542	516	0.07757	516	0.04512	516	0.00584	516	0.00239	516	0.00305	516	0.000985612		1.15624	20397.4	1.2023	43338.8	1.17242	38218.7	1.09038	14087.9	1.10534	19430.2	1.15473	62666.3	1.21158	241611	1.16141
																515	0.14826	515	0.11867	515	0.09973	515	0.0807	515	0.04721	515	0.00635	515	0.00246	515	0.00319	515	0.000842374		1.1675	19083.4	1.21184	47018.7	1.18528	43334.1	1.10158	16115.6	1.11381	19266.7	1.16592	86422.6	1.2211	257816	1.17094
																514	0.15366	514	0.123	514	0.10341	514	0.0843	514	0.04897	514	0.00631	514	0.00235	514	0.00271	514	0.00143		1.17868	18447.8	1.22303	49890.7	1.19814	48259.4	1.11005	18575.1	1.12333	19051.2	1.17714	110195	1.22943	266924	1.17764
																513	0.15912	513	0.12741	513	0.10764	513	0.0876	513	0.05081	513	0.00656	513	0.00254	513	0.0028	513	0.00141		1.18823	18913.2	1.23256	51096.2	1.20765	53260.8	1.12126	20946	1.13788	21206.2	1.18667	130143	1.23899	273102	1.19049
																512	0.16399	512	0.13172	512	0.11147	512	0.09046	512	0.05277	512	0.00673	512	0.00265	512	0.0031	512	0.00103		1.19776	19651.2	1.24286	50230.7	1.21796	58149.4	1.13079	23038	1.14739	28221.1	1.19954	144876	1.24746	279630	1.20168
																511	0.16961	511	0.13689	511	0.11581	511	0.09411	511	0.05513	511	0.00708	511	0.00268	511	0.00324	511	0.000686817		1.209	19311.8	1.25405	47553.9	1.22627	61907.3	1.13925	25510.5	1.15586	40454.7	1.20785	155745	1.25701	284760	1.21123
																510	0.17509	510	0.14133	510	0.11989	510	0.09741	510	0.05673	510	0.00719	510	0.00276	510	0.00298	510	0.000996749		1.21933	17827	1.26252	43803.2	1.23296	63372.4	1.14757	29084.9	1.1671	55774.9	1.21614	164976	1.26371	282211	1.22245
																509	0.1802	509	0.14587	509	0.12365	509	0.10044	509	0.05862	509	0.00745	509	0.00277	509	0.0028	509	0.00155		1.22763	16234.1	1.27081	39294.4	1.24134	62369.2	1.15876	33780.3	1.18074	71047	1.22283	174244	1.27324	266751	1.23276
																508	0.18605	508	0.15095	508	0.12805	508	0.10405	508	0.06106	508	0.00775	508	0.00303	508	0.00281	508	0.00139		1.23433	15673.8	1.2811	34119.6	1.25088	59355.8	1.16909	39376.3	1.19027	83942.1	1.23401	182567	1.28277	238764	1.24123
																507	0.19144	507	0.15572	507	0.13176	507	0.10737	507	0.06264	507	0.00763	507	0.00274	507	0.00307	507	0.00124		1.24252	15936.2	1.28957	28640	1.26043	55183.7	1.18031	45874	1.19978	93620.8	1.24233	186926	1.29397	204248	1.24954
																506	0.19715	506	0.16065	506	0.13658	506	0.11104	506	0.06521	506	0.00797	506	0.00285	506	0.00289	506	0.00158		1.25205	15997.6	1.30078	23773.5	1.26998	50336.7	1.18984	52838.8	1.20933	100325	1.25188	185226	1.30227	170726	1.25786
																505	0.2023	505	0.16535	505	0.14035	505	0.11418	505	0.06724	505	0.00857	505	0.00316	505	0.00298	505	0.0012		1.26038	14933.3	1.30908	19986.2	1.27844	45195.6	1.20105	58588.1	1.21766	105077	1.26021	177585	1.31073	142733	1.26907
																504	0.20793	504	0.171	504	0.14489	504	0.11783	504	0.06988	504	0.0087	504	0.00304	504	0.00294	504	0.00147		1.26869	12941.4	1.31577	17012.3	1.28966	40212.4	1.21222	62638.7	1.22718	109357	1.26851	164983	1.32026	120943	1.27737
																503	0.21388	503	0.1766	503	0.14929	503	0.12191	503	0.07242	503	0.00905	503	0.00336	503	0.00294	503	0.00139		1.27897	10638.6	1.32247	14488	1.29919	35093.7	1.2207	65937.6	1.23388	113673	1.27804	149228	1.32696	103610	1.28692
																502	0.21896	502	0.1802	502	0.15319	502	0.12499	502	0.07402	502	0.00956	502	0.00346	502	0.00284	502	0.00147		1.29023	8661.55	1.32916	12244.1	1.30588	29424	1.22739	68669.8	1.24209	116430	1.28631	131959	1.33365	88871.4	1.29648
																501	0.224	501	0.18489	501	0.15723	501	0.12806	501	0.0761	501	0.00949	501	0.00331	501	0.00303	501	0.00135		1.30053	7430.45	1.33585	10280.8	1.31545	23649.6	1.23691	70269.7	1.25041	116010	1.293	114630	1.34033	75631.8	1.30496
																500	0.22947	500	0.18929	500	0.16144	500	0.13148	500	0.07787	500	0.00965	500	0.00325	500	0.00294	500	0.00144		1.30722	6973.24	1.34605	8653.86	1.32214	18488.4	1.2436	70483.3	1.25994	112050	1.30118	98036.2	1.34702	63732.2	1.31449
																499	0.23498	499	0.19485	499	0.16571	499	0.13537	499	0.08082	499	0.01	499	0.00338	499	0.00281	499	0.0016		1.31742	6828.54	1.35433	7627.22	1.33033	14627.4	1.25029	69790.7	1.26663	105041	1.30787	83215.7	1.35821	53049.3	1.32118
																498	0.23978	498	0.19886	498	0.16965	498	0.13846	498	0.08267	498	0.01013	498	0.00329	498	0.00312	498	0.00151		1.32588	6401.61	1.36459	7356.96	1.33702	12051.8	1.25846	68217.6	1.27483	96017.3	1.31457	70390.4	1.36775	43744.1	1.32936
																497	0.24459	497	0.20371	497	0.17345	497	0.14186	497	0.08488	497	0.0104	497	0.00341	497	0.00321	497	0.00163		1.33258	5271.69	1.37288	7389.47	1.34371	10466.1	1.26799	65395.3	1.2833	86741.4	1.32126	59611.1	1.37607	36552.6	1.33606
																496	0.24968	496	0.20816	496	0.17735	496	0.14512	496	0.08679	496	0.01069	496	0.00366	496	0.0033	496	0.00179		1.33927	3672.27	1.38115	7300.15	1.35388	9572.58	1.27754	60941.6	1.29161	78909	1.32795	50718.9	1.38276	31719.3	1.34274
																495	0.25439	495	0.21259	495	0.18166	495	0.14819	495	0.08904	495	0.01098	495	0.00377	495	0.00316	495	0.00153		1.34596	2165.43	1.38784	7190.6	1.36058	9081.73	1.2904	54828.5	1.2983	72912.2	1.33613	43351	1.39113	28670.7	1.34943
																494	0.25986	494	0.21763	494	0.18558	494	0.15208	494	0.09141	494	0.01144	494	0.00395	494	0.00279	494	0.00156		1.35616	1203.77	1.3974	7103.18	1.36894	8726.4	1.29872	48182.7	1.3065	68175.5	1.34282	37031.7	1.39946	26587.8	1.35777
																493	0.26452	493	0.22163	493	0.18972	493	0.15528	493	0.09339	493	0.01157	493	0.00378	493	0.0028	493	0.00176		1.36645	775.047	1.40409	7126.96	1.37563	8568.6	1.30541	42223.5	1.31319	63070.7	1.35298	31577.8	1.40615	24910.6	1.36607
																492	0.26852	492	0.22524	492	0.19269	492	0.15773	492	0.09481	492	0.01166	492	0.00379	492	0.00334	492	0.00178		1.37491	795.181	1.41366	7292.41	1.38401	8889.76	1.3121	37093.8	1.31988	56067.7	1.35967	27061.2	1.41284	23336.4	1.37455
																491	0.27265	491	0.22942	491	0.19613	491	0.16085	491	0.09686	491	0.01199	491	0.00383	491	0.00369	491	0.00173		1.3816	1008.85	1.42035	7533.74	1.39071	9685.51	1.31878	32427.1	1.33007	47498.6	1.37256	23979.9	1.42102	21530.9	1.38486
																490	0.27728	490	0.23369	490	0.20001	490	0.16422	490	0.09907	490	0.01223	490	0.00386	490	0.0033	490	0.0018		1.38993	1166.54	1.4299	7690.39	1.40191	10338.3	1.32547	27874	1.33839	39191.4	1.38085	22382	1.42933	19352.6	1.39155
																489	0.28162	489	0.23756	489	0.20354	489	0.16714	489	0.10131	489	0.01264	489	0.00403	489	0.00325	489	0.00154		1.39822	1165.91	1.43659	7749.22	1.4086	10577.9	1.33368	23649.6	1.34508	32451.3	1.38754	21576.2	1.44053	17057.4	1.39975
																488	0.28491	488	0.2411	488	0.20658	488	0.16954	488	0.10293	488	0.01275	488	0.00396	488	0.00364	488	0.00192		1.40491	1075.65	1.4478	7888.58	1.41695	10472	1.34037	19993.8	1.35177	27049.4	1.39424	20668.3	1.45174	14943.4	1.40644
																487	0.28876	487	0.24428	487	0.20972	487	0.17211	487	0.10469	487	0.01298	487	0.00411	487	0.00379	487	0.00191		1.4116	1001.48	1.45609	8060.6	1.42527	10071.4	1.34857	16715.2	1.35846	22276.1	1.40092	19356	1.46021	13136.2	1.41313
																486	0.29303	486	0.2482	486	0.21296	486	0.17516	486	0.10655	486	0.01318	486	0.00414	486	0.00321	486	0.00194		1.4183	976.159	1.46278	8195.42	1.43374	9582.59	1.35688	13566.5	1.36967	17948.4	1.4091	17717.7	1.4669	11888.3	1.41982
																485	0.29654	485	0.25179	485	0.21621	485	0.17764	485	0.10853	485	0.01366	485	0.00417	485	0.00335	485	0.00206		1.42646	1048.79	1.47234	8533.42	1.44205	9406.72	1.36518	10599.6	1.37638	14332.9	1.41756	16018.4	1.47524	11479.9	1.42651
																484	0.29943	484	0.25427	484	0.21847	484	0.17983	484	0.10983	484	0.01377	484	0.00422	484	0.00397	484	0.00185		1.43772	1199.99	1.47903	9171.09	1.44874	9645.97	1.37187	8140.14	1.38307	11757.9	1.42709	14421.5	1.48193	12062.4	1.43607
																483	0.30244	483	0.25726	483	0.22111	483	0.18217	483	0.11153	483	0.01404	483	0.0044	483	0.00424	483	0.00182		1.446	1281.79	1.49087	9906.27	1.45829	9837.08	1.38023	6421.08	1.38976	10037.2	1.43378	13042.4	1.48862	13366.2	1.44453
																482	0.30539	482	0.2598	482	0.22382	482	0.18417	482	0.1128	482	0.01433	482	0.00442	482	0.00354	482	0.0019		1.45269	1301.12	1.49916	10638	1.46498	9630.95	1.38692	5342.22	1.39645	8724.88	1.44195	12100.6	1.49883	15055.9	1.45285
																481	0.30835	481	0.26267	481	0.22638	481	0.18645	481	0.11434	481	0.01448	481	0.00442	481	0.00342	481	0.00218		1.46227	1430.21	1.50585	11694.3	1.47452	9852.17	1.39361	4706.28	1.40464	7255.5	1.4565	11349.7	1.5073	16747.6	1.45954
																480	0.31114	480	0.2659	480	0.22902	480	0.18887	480	0.1165	480	0.01481	480	0.00465	480	0.00323	480	0.00227		1.47259	1726.57	1.51541	13246.3	1.48121	11600.1	1.40179	4258.03	1.41292	5553.58	1.4632	10506.9	1.52015	18478.8	1.46623
																479	0.31396	479	0.26839	479	0.2313	479	0.19078	479	0.11776	479	0.01483	479	0.00452	479	0.00297	479	0.00237		1.47928	2202.42	1.52663	15081.3	1.49244	14676.4	1.40848	3920.56	1.41961	4016.49	1.46989	9778.91	1.5297	21177.5	1.47579
																478	0.31608	478	0.2709	478	0.23352	478	0.19257	478	0.11943	478	0.01523	478	0.00465	478	0.00324	478	0.00213		1.48597	2857.72	1.54022	17298.6	1.50437	18121.1	1.41517	3622.04	1.42796	3106.74	1.47808	9753.12	1.54257	25281.5	1.48248
																477	0.31821	477	0.27273	477	0.23524	477	0.19442	477	0.12045	477	0.01553	477	0.0047	477	0.00329	477	0.0021		1.49266	3864.94	1.54851	20493.3	1.5139	20617.5	1.42336	3332.51	1.43627	2795.71	1.48837	10721.2	1.55453	30058.6	1.48917
																476	0.32028	476	0.27425	476	0.2372	476	0.19594	476	0.12142	476	0.01573	476	0.00473	476	0.00341	476	0.00209		1.50084	5215.74	1.55881	24852.7	1.52059	21804.3	1.43182	3106.55	1.44583	2704.06	1.49684	12537.1	1.56122	34392.3	1.49755
																475	0.32197	475	0.27658	475	0.23893	475	0.19744	475	0.12273	475	0.01597	475	0.00498	475	0.00355	475	0.00195		1.51206	6851.09	1.56836	29187.5	1.53182	22016.2	1.44011	2866.73	1.45252	2572.88	1.50712	15101.6	1.57309	37826.2	1.50602
																474	0.32361	474	0.27816	474	0.24067	474	0.19897	474	0.12409	474	0.01603	474	0.00468	474	0.00322	474	0.00215		1.52572	8912.81	1.57867	31559.3	1.54029	21729.4	1.44681	2563.73	1.45921	2335.3	1.51543	17885.9	1.5814	40234	1.51433
																473	0.32475	473	0.27956	473	0.24183	473	0.20047	473	0.12492	473	0.01648	473	0.0049	473	0.00326	473	0.00233		1.53769	11427.9	1.58536	31571.8	1.54984	21141.1	1.45349	2311.88	1.4659	2018.07	1.52575	20733.3	1.595	41801.4	1.52796
																472	0.32567	472	0.28089	472	0.24309	472	0.20111	472	0.12611	472	0.01655	472	0.00485	472	0.00322	472	0.00248		1.54723	13734.4	1.59822	30713.6	1.55653	20641.4	1.46018	2091.04	1.47259	1754.66	1.54029	23388.7	1.60454	42949.4	1.53466
																471	0.32712	471	0.28203	471	0.24424	471	0.20268	471	0.12704	471	0.01678	471	0.00506	471	0.00318	471	0.00229		1.55393	14982.9	1.61112	31001.9	1.56608	21516	1.46687	1932.65	1.48094	1711.65	1.54698	25596.3	1.61406	43330	1.54754
																470	0.32798	470	0.2836	470	0.24532	470	0.2036	470	0.12788	470	0.01694	470	0.00523	470	0.00325	470	0.00252		1.5641	15787.5	1.62396	32315.5	1.57638	24545.7	1.47521	1972.58	1.48763	1990.12	1.55651	26997.7	1.62857	41797.2	1.55601
																469	0.32846	469	0.28364	469	0.24609	469	0.20416	469	0.12821	469	0.01726	469	0.00521	469	0.00322	469	0.00247		1.57256	17671.2	1.63352	33329.4	1.5892	28417.2	1.4819	2361.98	1.49432	2480.19	1.56482	27220.7	1.63978	38479.9	1.56271
																468	0.32885	468	0.28447	468	0.24669	468	0.205	468	0.12921	468	0.01744	468	0.00525	468	0.00325	468	0.00248		1.58086	20904.8	1.64637	33120.9	1.59769	30671.7	1.49372	3028.37	1.50102	3027.54	1.57769	26778.2	1.64933	34911.1	1.57388
																467	0.32926	467	0.28503	467	0.24732	467	0.20561	467	0.12978	467	0.01754	467	0.00532	467	0.00325	467	0.00271		1.5904	24557.5	1.65756	31747.1	1.61058	30241.8	1.50325	3978.22	1.50771	3876.69	1.586	26603	1.65886	31847.8	1.58417
																466	0.3289	466	0.28502	466	0.24782	466	0.20595	466	0.13044	466	0.01777	466	0.00516	466	0.00326	466	0.00266		1.59995	27799.6	1.66954	30442.9	1.6251	29204.7	1.51156	5249.09	1.51604	5679.49	1.60131	27187.9	1.67006	29468.1	1.59368
																465	0.32925	465	0.28588	465	0.24849	465	0.20679	465	0.13115	465	0.01802	465	0.00543	465	0.00348	465	0.00258		1.61193	30489.5	1.67907	30397.3	1.63352	29605.9	1.51825	6836.14	1.52964	8683.92	1.61086	28778.5	1.68293	28809.4	1.60654
																464	0.32846	464	0.28563	464	0.24842	464	0.2068	464	0.13145	464	0.01827	464	0.00539	464	0.00335	464	0.00257		1.62312	32565.5	1.69028	31011.8	1.64475	31673.9	1.52494	8497.17	1.53633	12105.5	1.62537	30549.7	1.6958	30679.5	1.61323
																463	0.32845	463	0.28579	463	0.2487	463	0.20728	463	0.13209	463	0.01842	463	0.00553	463	0.00324	463	0.00279		1.6343	34025.1	1.70312	30946.4	1.65429	34356.6	1.53847	10022.4	1.54587	14680.7	1.6349	31523.9	1.71031	33170	1.6278
																462	0.32811	462	0.2857	462	0.24844	462	0.20726	462	0.1325	462	0.01841	462	0.00539	462	0.0032	462	0.00297		1.64629	34539.2	1.71436	29885.2	1.66381	37046.9	1.54516	11279.2	1.55256	15726.8	1.6461	30803.7	1.72152	33530.2	1.639
																461	0.32692	461	0.28494	461	0.24812	461	0.20714	461	0.13234	461	0.01863	461	0.00546	461	0.00355	461	0.0026		1.65753	34160.4	1.72389	28842.4	1.67334	38883.7	1.55334	12330.8	1.56541	16395.2	1.65731	29642.6	1.73272	31161.8	1.65018
																460	0.3263	460	0.28475	460	0.24807	460	0.20692	460	0.1329	460	0.01887	460	0.00553	460	0.00392	460	0.00266		1.67205	33881.9	1.73342	28690.5	1.68454	38989	1.56004	13411.7	1.57211	17873.6	1.66682	30047.1	1.74226	28661.5	1.66139
																459	0.32505	459	0.28374	459	0.24747	459	0.2068	459	0.13272	459	0.01893	459	0.00553	459	0.00403	459	0.0027		1.68327	34140	1.74296	29460.2	1.69575	37576.1	1.57287	14778.1	1.58029	20174	1.6797	32171.9	1.75513	27847.4	1.67422
																458	0.32409	458	0.28328	458	0.24731	458	0.20652	458	0.133	458	0.01927	458	0.00569	458	0.00356	458	0.00306		1.69446	34007	1.75418	30562.9	1.70696	35776.7	1.58407	17090.3	1.59059	22870.3	1.69092	34380.7	1.76467	28068.8	1.68708
																457	0.3224	457	0.28181	457	0.24633	457	0.20601	457	0.13285	457	0.01924	457	0.00556	457	0.00358	457	0.00287		1.70565	33309.4	1.76539	31137.3	1.71983	34141.5	1.59076	20230.5	1.60091	25815.3	1.70044	35177.9	1.77755	27233.7	1.69539
																456	0.32124	456	0.28116	456	0.24549	456	0.20548	456	0.13262	456	0.01936	456	0.00555	456	0.00371	456	0.00249		1.71687	32620.9	1.77992	31149.7	1.72937	32852	1.59746	23555.2	1.61211	28986.4	1.7133	34777.3	1.78876	25252	1.70495
																455	0.31968	455	0.28033	455	0.2449	455	0.20537	455	0.13292	455	0.01957	455	0.00569	455	0.00355	455	0.00295		1.72976	32598.8	1.78946	31267.9	1.73888	31279.1	1.60415	26981.6	1.62165	31589.5	1.7262	33594.2	1.80164	23218.8	1.71785
																454	0.31789	454	0.27859	454	0.24387	454	0.20445	454	0.13241	454	0.01967	454	0.00564	454	0.00355	454	0.00274		1.74097	32417.4	1.79903	31099.1	1.75009	29071.3	1.61869	30503.9	1.63363	33102.9	1.73573	31763.8	1.81282	22515.4	1.73069
																453	0.31641	453	0.27767	453	0.24286	453	0.20387	453	0.13241	453	0.01965	453	0.00561	453	0.00382	453	0.00266		1.75386	31987.3	1.81023	29818.3	1.75964	26838.8	1.62991	33570.9	1.64813	33344.6	1.74527	30355.7	1.82237	23613.2	1.74189
																452	0.31501	452	0.27664	452	0.24191	452	0.20332	452	0.13221	452	0.01988	452	0.00581	452	0.00383	452	0.00282		1.76671	31401.7	1.81977	27891.2	1.76927	26445.7	1.6411	35325.3	1.65663	32719	1.75648	29469.5	1.83522	26288.2	1.75475
																451	0.31255	451	0.27469	451	0.24055	451	0.20188	451	0.13177	451	0.02004	451	0.00578	451	0.00363	451	0.00301		1.77634	30501.1	1.83095	27075.8	1.77882	28252.1	1.65228	35478.8	1.66692	32138.7	1.76603	28039.4	1.84481	28702.1	1.7676
																450	0.31083	450	0.27364	450	0.23978	450	0.2013	450	0.13169	450	0.02016	450	0.00584	450	0.00347	450	0.00318		1.7892	29557.6	1.84218	28592.2	1.79335	30498.4	1.66347	34472.8	1.67723	31954.6	1.77557	26020.6	1.85509	29144.9	1.77716
																449	0.30863	449	0.27155	449	0.23818	449	0.20022	449	0.13118	449	0.02014	449	0.00585	449	0.00367	449	0.00297		1.80042	29365.4	1.85336	31095.6	1.80289	31261.8	1.67016	33124.5	1.68677	31600.5	1.78511	25509.6	1.86631	27196.4	1.78671
																448	0.30687	448	0.27034	448	0.23697	448	0.19937	448	0.13117	448	0.02027	448	0.00585	448	0.00377	448	0.00294		1.80995	29970	1.86459	32137	1.8141	30390	1.67686	32803.1	1.69631	31148.3	1.79464	28049.7	1.87751	24247.7	1.79795
																447	0.30454	447	0.26854	447	0.23572	447	0.19856	447	0.13048	447	0.0204	447	0.00586	447	0.00386	447	0.00306		1.82285	31025.4	1.8775	31173.7	1.82527	28624.7	1.68504	33843.4	1.70754	31523.3	1.80422	32112.6	1.88869	22190.3	1.80916
																446	0.30276	446	0.26727	446	0.23444	446	0.19772	446	0.13031	446	0.0205	446	0.00594	446	0.00419	446	0.00292		1.8324	32272.9	1.89036	30261.6	1.83982	27133.8	1.69459	35469.2	1.71873	33303	1.81541	35299	1.89993	21981.6	1.82036
																445	0.30067	445	0.26542	445	0.23309	445	0.19647	445	0.12975	445	0.02039	445	0.00599	445	0.00398	445	0.00298		1.84526	33498.1	1.90156	31118	1.85103	26590.7	1.70581	36248.7	1.72994	35067.1	1.82738	36138.2	1.91281	22873.6	1.82989
																444	0.29784	444	0.26296	444	0.23124	444	0.19517	444	0.12902	444	0.02041	444	0.00585	444	0.00398	444	0.00311		1.85811	33634	1.9111	33152.4	1.86058	26994.6	1.71701	35297.6	1.73948	36189.8	1.8386	34861.3	1.92235	23915.4	1.84108
																443	0.29573	443	0.26162	443	0.23001	443	0.1941	443	0.12857	443	0.02058	443	0.00599	443	0.0038	443	0.00315		1.86766	32368.2	1.92394	34339.8	1.87012	27618.7	1.72985	33235	1.74617	36703.3	1.85144	32830	1.93351	24976.2	1.85396
																442	0.29345	442	0.25973	442	0.22847	442	0.19306	442	0.12803	442	0.02061	442	0.00597	442	0.00387	442	0.00316		1.8772	30012.4	1.93514	33339.9	1.87965	27465.7	1.74104	31526	1.75901	36837.3	1.86108	31575.2	1.94473	26301.6	1.86517
																441	0.2912	441	0.25787	441	0.22692	441	0.19171	441	0.12745	441	0.02065	441	0.00602	441	0.00404	441	0.00323		1.88673	27379.1	1.94638	30530.3	1.89085	26888.4	1.7506	31137.7	1.76856	35649.2	1.87062	32479.3	1.95761	27913.7	1.87642
																440	0.2888	440	0.25616	440	0.22535	440	0.19057	440	0.12692	440	0.02055	440	0.00587	440	0.00406	440	0.00312		1.89963	25467.2	1.95593	27610.2	1.90203	26980.8	1.75729	31731.8	1.77811	32722.3	1.87895	35033.4	1.96713	29480	1.88593
																439	0.28655	439	0.25422	439	0.22389	439	0.18941	439	0.12633	439	0.02052	439	0.00601	439	0.00413	439	0.0034		1.91084	24712.9	1.96789	26588.4	1.91488	28264.3	1.76748	32297	1.78929	29558.4	1.88848	37540.2	1.97668	29967.7	1.90048
																438	0.28432	438	0.25242	438	0.22239	438	0.1884	438	0.12579	438	0.02066	438	0.00613	438	0.00395	438	0.00352		1.92369	25166.8	1.98241	28335.7	1.92779	29966.5	1.77945	32247.8	1.8005	28709.2	1.89803	37920.5	1.98624	28710.9	1.91333
																437	0.28187	437	0.25041	437	0.22082	437	0.18695	437	0.12509	437	0.02067	437	0.0061	437	0.00417	437	0.00338		1.93489	26897.5	1.9936	31716	1.939	31077.9	1.79065	31421.7	1.8117	30854.7	1.90924	35647.5	1.99578	26718.8	1.92453
																436	0.27956	436	0.24843	436	0.21928	436	0.18582	436	0.1246	436	0.02063	436	0.00611	436	0.00424	436	0.0032		1.94612	29983.9	2.00814	34524.9	1.9502	31687.9	1.80519	30607.8	1.822	34392	1.91878	32066.1	2.00941	25916.1	1.93408
																435	0.27729	435	0.24661	435	0.21767	435	0.18455	435	0.12391	435	0.02071	435	0.00618	435	0.00393	435	0.00366		1.95731	33288.7	2.01934	34831.4	1.9605	31750.9	1.8147	30527.1	1.83156	37481.5	1.92994	29418.2	2.01894	26383.6	1.94532
																434	0.27495	434	0.24478	434	0.21594	434	0.18327	434	0.12335	434	0.0206	434	0.00613	434	0.00436	434	0.00312		1.96686	35595.2	2.03056	32781.5	1.97171	31498.1	1.82591	30995.1	1.83985	39099	1.94113	28710.2	2.03346	26620.1	1.95819
																433	0.27243	433	0.24265	433	0.21424	433	0.18205	433	0.12275	433	0.02059	433	0.00624	433	0.0042	433	0.00349		1.97517	36292.7	2.04012	29875.5	1.98289	31426.4	1.83712	31344.4	1.85271	38389.1	1.95068	28829.3	2.04465	26610.7	1.9677
																432	0.27024	432	0.24101	432	0.2127	432	0.18083	432	0.12209	432	0.02059	432	0.00622	432	0.00452	432	0.00329		1.98804	35506.1	2.04965	28222.5	1.99317	31807.4	1.84997	30958.9	1.86107	36053.1	1.959	28159.4	2.05419	27382.1	1.97725
																431	0.26765	431	0.23885	431	0.21117	431	0.17945	431	0.12131	431	0.02069	431	0.00622	431	0.00424	431	0.00345		1.99759	33393.6	2.05919	28732.7	2.00437	32803.4	1.85958	30260	1.87226	33821.2	1.97023	26917.2	2.06373	29512.5	1.9892
																430	0.26527	430	0.23693	430	0.20951	430	0.17837	430	0.12072	430	0.0207	430	0.0063	430	0.00437	430	0.00359		2.01044	30606.6	2.06874	30530.8	2.01558	34464.6	1.87077	30192.4	1.88346	32782.3	1.97977	26275.7	2.07495	32728.8	2.00206
																429	0.26276	429	0.23456	429	0.20756	429	0.17675	429	0.11998	429	0.02069	429	0.00631	429	0.00432	429	0.00342		2.02165	28679.3	2.07828	32004.1	2.02677	36366	1.88032	31500.8	1.89467	33233.5	1.99098	27653.7	2.08946	36376.5	2.0116
																428	0.26025	428	0.23259	428	0.20587	428	0.17533	428	0.11913	428	0.0206	428	0.00631	428	0.00444	428	0.00334		2.03285	28581.1	2.08946	31904.5	2.03711	37637	1.88983	33218.3	1.90316	34606.5	2.00385	29759.2	2.10233	39258.3	2.02115
																427	0.25789	427	0.23054	427	0.20422	427	0.17418	427	0.11867	427	0.02066	427	0.00639	427	0.00456	427	0.00363		2.04407	29074.4	2.10396	30674	2.04665	37649.1	1.90105	33745.9	1.91271	35879.1	2.01502	31036.4	2.11186	40065.9	2.03309
																426	0.25553	426	0.22885	426	0.20243	426	0.1728	426	0.11778	426	0.0206	426	0.00637	426	0.00451	426	0.00361		2.05528	28390.2	2.11352	30051.4	2.05785	36457.8	1.91061	32907.5	1.92102	36301.4	2.02958	30915.3	2.12305	39309.7	2.04262
																425	0.25305	425	0.22647	425	0.20077	425	0.17152	425	0.11704	425	0.02064	425	0.00647	425	0.00486	425	0.00357		2.0665	26241.3	2.12474	30541.1	2.06904	34556.2	1.92182	32031.8	1.93223	36304.9	2.03911	30749.5	2.13426	38688.9	2.05382
																424	0.25079	424	0.22459	424	0.19923	424	0.17038	424	0.11646	424	0.02058	424	0.0066	424	0.0049	424	0.00363		2.07604	24074.9	2.13595	30686.8	2.07859	33415.9	1.933	31721.7	1.94176	36513.3	2.05032	31200	2.1438	38406.1	2.06335
																423	0.24799	423	0.22249	423	0.19728	423	0.16886	423	0.11591	423	0.02066	423	0.00651	423	0.00468	423	0.00397		2.08892	23423.8	2.14887	29553.4	2.08813	33981.4	1.94256	31654	1.95461	36494.6	2.06153	31405.5	2.155	38149.3	2.07289
																422	0.24553	422	0.22043	422	0.19564	422	0.16735	422	0.11498	422	0.02078	422	0.00657	422	0.00507	422	0.00379		2.09847	24955.7	2.16006	28219.8	2.09933	35206.9	1.95211	31527.9	1.96582	36025.7	2.07107	31111.1	2.16787	37154.6	2.0841
																421	0.24325	421	0.21847	421	0.19384	421	0.166	421	0.11416	421	0.02064	421	0.00642	421	0.00492	421	0.0038		2.10966	27301.6	2.17125	27906.6	2.11052	35277.6	1.96331	32181.8	1.97867	35617.8	2.08395	31059.3	2.1774	34610.5	2.09532
																420	0.24044	420	0.21616	420	0.19201	420	0.1646	420	0.11342	420	0.02075	420	0.0066	420	0.00528	420	0.00359		2.12253	28177.6	2.1808	28393.1	2.1188	33828.5	1.9745	33975.8	1.98822	35361	2.09348	31865.3	2.18861	30461.2	2.10488
																419	0.23791	419	0.21383	419	0.19004	419	0.16297	419	0.11267	419	0.02068	419	0.0065	419	0.00502	419	0.00381		2.13539	26644.4	2.19035	29377.7	2.12998	32106.8	1.98571	36357.8	1.99778	34831.1	2.10301	33453.4	2.20056	26551.4	2.11604
																418	0.23533	418	0.21161	418	0.1882	418	0.16146	418	0.11187	418	0.02072	418	0.00661	418	0.00515	418	0.00365		2.14661	24778.5	2.20488	30402.9	2.13953	31548.7	1.99526	38027.4	2.01066	33340.9	2.11422	34881.8	2.21175	24529.6	2.12557
																417	0.23275	417	0.20971	417	0.18639	417	0.1601	417	0.1112	417	0.02074	417	0.00663	417	0.00518	417	0.00356		2.15616	24792.4	2.21609	31340.2	2.14907	32245.4	2.00645	38282.4	2.02183	31424.4	2.12376	36453.7	2.2213	24242.8	2.13677
																416	0.22988	416	0.20715	416	0.18464	416	0.15857	416	0.11027	416	0.02081	416	0.00663	416	0.00515	416	0.00344		2.16979	26487.2	2.22564	32665.4	2.16193	33243.9	2.01764	36344.3	2.03302	29939.3	2.13331	38521.2	2.23249	24651.5	2.14964
																415	0.22723	415	0.20469	415	0.18257	415	0.15678	415	0.1093	415	0.02078	415	0.00676	415	0.00509	415	0.00348		2.18099	27811.1	2.23684	34563.5	2.17147	34195.4	2.02888	32419.2	2.04423	28979.3	2.14286	40823.6	2.24204	26039.6	2.15918
																414	0.2246	414	0.2025	414	0.18067	414	0.15544	414	0.10858	414	0.02077	414	0.00674	414	0.00493	414	0.00362		2.1922	27420.7	2.24802	36086.3	2.18434	35155.3	2.04007	28625.5	2.0571	28755	2.15239	42038	2.25326	27927.1	2.16873
																413	0.22135	413	0.19978	413	0.17849	413	0.15339	413	0.10726	413	0.02077	413	0.00662	413	0.00487	413	0.00393		2.20173	25668	2.26258	36515.2	2.19556	35946.2	2.05125	26637.2	2.06831	29187.1	2.16194	40922.3	2.26278	29222.8	2.17828
																412	0.21868	412	0.19761	412	0.17634	412	0.15199	412	0.1066	412	0.0208	412	0.00677	412	0.00489	412	0.00386		2.21295	23841.7	2.27378	35855.2	2.20589	36587.6	2.06246	26089.2	2.07659	30146.5	2.17646	37263	2.2723	29494.8	2.18783
																411	0.21597	411	0.19519	411	0.17436	411	0.15044	411	0.10575	411	0.02081	411	0.00678	411	0.00483	411	0.00397		2.22419	23169.8	2.28331	34647.1	2.21546	37881.8	2.072	26487.1	2.08689	31163.2	2.18764	32320.4	2.28184	28641.6	2.19901
																410	0.21344	410	0.19325	410	0.17272	410	0.149	410	0.10496	410	0.02088	410	0.00695	410	0.00489	410	0.00403		2.23374	24728.3	2.29288	33558.5	2.225	39875	2.08321	28356.5	2.09538	31583.9	2.19719	28703	2.29471	26403.4	2.21352
																409	0.21032	409	0.19063	409	0.17049	409	0.14728	409	0.10403	409	0.02096	409	0.00689	409	0.00519	409	0.00377		2.24495	28175	2.30409	33714.9	2.23455	41592.3	2.09275	31556.4	2.10657	30792	2.20674	28318.5	2.30426	23428	2.22306
																408	0.20708	408	0.1876	408	0.16808	408	0.14531	408	0.10286	408	0.0209	408	0.00686	408	0.0051	408	0.00372		2.25781	32053.2	2.31363	35240.3	2.24301	42442.6	2.10395	34380.5	2.11777	29101.3	2.21702	30578.5	2.31547	21781.5	2.23427
																407	0.20438	407	0.18536	407	0.16601	407	0.14368	407	0.1017	407	0.02092	407	0.007	407	0.00484	407	0.00432		2.26901	34156.7	2.3248	36648.6	2.25586	42881	2.11514	34816.6	2.13063	28523.5	2.22822	33194.1	2.32575	22182.7	2.24548
																406	0.20151	406	0.1828	406	0.16388	406	0.14211	406	0.10089	406	0.02088	406	0.00705	406	0.0052	406	0.00376		2.27855	34306.5	2.33601	37142.7	2.26706	43246.5	2.12466	32232.1	2.14017	30246.9	2.23943	34305.3	2.33528	23028.3	2.25503
																405	0.19843	405	0.18035	405	0.16145	405	0.14032	405	0.09998	405	0.02072	405	0.00692	405	0.00504	405	0.00377		2.2881	33405	2.348	37069.2	2.27657	42740.5	2.13422	28137.8	2.15138	33257.4	2.25062	33807.4	2.34558	23492.4	2.26457
																404	0.19545	404	0.17755	404	0.15939	404	0.13829	404	0.09883	404	0.02078	404	0.0071	404	0.00518	404	0.00384		2.29934	32248.1	2.35922	36853.7	2.28613	41140.1	2.14376	25563.9	2.1626	35264.9	2.26182	32712.5	2.35512	23967.8	2.27575
																403	0.19225	403	0.17516	403	0.1572	403	0.13651	403	0.09794	403	0.02094	403	0.00729	403	0.00539	403	0.0036		2.30888	31285.5	2.37209	36519.1	2.29568	38652.7	2.15663	25867.8	2.17213	35122.4	2.27301	32161.8	2.36466	25515.2	2.28694
																402	0.1895	402	0.17274	402	0.15492	402	0.13488	402	0.09693	402	0.02075	402	0.00738	402	0.00539	402	0.0039		2.31843	30997.6	2.3833	35807.9	2.30689	35336.8	2.16784	27631.6	2.1833	33434.6	2.28422	32420.5	2.37421	28690.4	2.2998
																401	0.18607	401	0.16947	401	0.15246	401	0.13279	401	0.09557	401	0.02079	401	0.00734	401	0.00524	401	0.00407		2.33129	30654.8	2.39283	34626.5	2.31975	31782.4	2.17905	28627.7	2.19285	31688.8	2.29375	33592.7	2.38376	32179.5	2.30935
																400	0.18286	400	0.16663	400	0.14975	400	0.1306	400	0.09437	400	0.02094	400	0.0075	400	0.00527	400	0.00417		2.34084	30012	2.40401	33991.1	2.33096	29136.2	2.18858	28408.4	2.20239	31833.2	2.30576	35028.5	2.39207	34167.8	2.32056
																399	0.17947	399	0.16371	399	0.14723	399	0.12848	399	0.09302	399	0.02073	399	0.00723	399	0.00524	399	0.00421		2.35203	29215.9	2.41522	34464.7	2.34216	28399.2	2.19976	28462.5	2.21193	34004.7	2.31697	35096.6	2.40571	34232.2	2.33176
																398	0.1761	398	0.1609	398	0.14521	398	0.12664	398	0.09197	398	0.02099	398	0.0075	398	0.00534	398	0.00401		2.36157	28756.1	2.42643	35574.8	2.35333	29934.9	2.21095	29976.8	2.22315	36607.3	2.32816	32745.4	2.41523	33323.5	2.34296
																397	0.17269	397	0.15798	397	0.1425	397	0.12465	397	0.0907	397	0.02066	397	0.00741	397	0.00542	397	0.00402		2.37276	28608.7	2.43764	36118.1	2.36289	33521.2	2.22216	32050.7	2.23601	37411.5	2.33936	29464.9	2.42806	32232.7	2.35414
																396	0.16935	396	0.15483	396	0.13993	396	0.12243	396	0.08944	396	0.02082	396	0.00774	396	0.00548	396	0.00379		2.38232	29079.4	2.44612	35607.4	2.37322	37690.6	2.23336	32869.2	2.24555	35771.4	2.34891	27465.1	2.43927	31810.7	2.36368
																395	0.16598	395	0.15223	395	0.1374	395	0.12039	395	0.08831	395	0.02078	395	0.00767	395	0.00546	395	0.004		2.39355	30243.4	2.45731	34865.6	2.38443	40355.5	2.24457	31454.1	2.25674	33068.7	2.35845	26957.2	2.44883	31719.3	2.37321
																394	0.16258	394	0.14892	394	0.13464	394	0.11814	394	0.08688	394	0.0207	394	0.00739	394	0.00542	394	0.00419		2.40474	31212.1	2.46851	34916.5	2.39396	41124.5	2.25578	28891.9	2.26629	30865	2.368	27796.8	2.45838	31161	2.38276
																393	0.15914	393	0.14583	393	0.13195	393	0.11595	393	0.08551	393	0.02067	393	0.00768	393	0.00551	393	0.00426		2.41429	31377.4	2.47804	35317.9	2.4035	39959	2.26532	27606.5	2.27582	29976.6	2.37755	30680	2.46792	30705.5	2.3923
																392	0.15572	392	0.14313	392	0.12959	392	0.11404	392	0.08443	392	0.02058	392	0.00766	392	0.00545	392	0.00411		2.42715	31415.2	2.48759	34932.8	2.41304	37621.6	2.27485	28838.3	2.28537	30366.7	2.38875	34881.5	2.47747	31747.9	2.40185
																391	0.15243	391	0.14014	391	0.12714	391	0.11168	391	0.08307	391	0.02056	391	0.00781	391	0.0056	391	0.00422		2.43671	31960.4	2.49879	33467.8	2.42424	35167	2.28438	31399.2	2.29492	31553.9	2.39994	37826.1	2.48866	34446.6	2.41305
																390	0.14907	390	0.13708	390	0.12456	390	0.10959	390	0.08175	390	0.02063	390	0.00791	390	0.00557	390	0.00447		2.44626	33135.4	2.51003	31881.3	2.43544	33026.4	2.29393	33022.5	2.30448	33413	2.41113	37902.2	2.49818	37221.1	2.42757
																389	0.14555	389	0.13404	389	0.12171	389	0.10749	389	0.08036	389	0.02057	389	0.00809	389	0.00538	389	0.00457		2.45746	34147.8	2.52292	31057.1	2.44998	30929.7	2.3051	33265.4	2.31733	35470.5	2.42234	35902.1	2.50771	38512.5	2.43875
																388	0.14192	388	0.13128	388	0.11924	388	0.10557	388	0.0791	388	0.02054	388	0.00826	388	0.00555	388	0.00451		2.47034	33964.9	2.53245	31714.1	2.45952	28805.6	2.31632	33514.5	2.32851	37418	2.43187	33463.5	2.52056	38003.4	2.44994
																387	0.13843	387	0.12808	387	0.11662	387	0.10337	387	0.07773	387	0.02048	387	0.00809	387	0.00584	387	0.00434		2.48153	32226.4	2.54199	33880.5	2.47072	26877.5	2.32753	34573.1	2.3397	38460	2.4414	31751.7	2.53177	36989	2.45949
																386	0.13501	386	0.12479	386	0.11382	386	0.10079	386	0.07623	386	0.02043	386	0.00818	386	0.00588	386	0.00446		2.49109	30016.9	2.55155	36312	2.48025	25701.6	2.33873	35373.9	2.34923	38953	2.45095	30517.3	2.54131	36419.8	2.46904
																385	0.13149	385	0.12196	385	0.1111	385	0.09854	385	0.07471	385	0.0203	385	0.00816	385	0.00599	385	0.00475		2.5023	29513	2.56273	38064.4	2.48979	25852.1	2.34826	33992.5	2.36046	39276.7	2.46049	28818.4	2.55086	35908.9	2.4786
																384	0.12837	384	0.11893	384	0.10833	384	0.09637	384	0.07316	384	0.02016	384	0.00816	384	0.00582	384	0.00481		2.51519	31250.3	2.57392	38936.7	2.49648	27437.1	2.3578	30420.3	2.37168	39412.6	2.47001	27402.5	2.56039	35121.2	2.48813
																383	0.12504	383	0.1159	383	0.10578	383	0.09424	383	0.07205	383	0.02012	383	0.00833	383	0.00593	383	0.00513		2.52473	34198.4	2.58515	38795.5	2.50933	29469.1	2.36734	26931.2	2.38122	38432.6	2.48287	27742.4	2.57159	34736.8	2.49932
																382	0.1221	382	0.1133	382	0.10341	382	0.09222	382	0.07071	382	0.02023	382	0.00861	382	0.00603	382	0.00482		2.53427	36489.7	2.59469	37332.2	2.52055	31520	2.37688	25522.3	2.39242	36385.9	2.49408	29642.7	2.58006	35049.2	2.51054
																381	0.11832	381	0.11007	381	0.10057	381	0.09013	381	0.06925	381	0.02006	381	0.00861	381	0.00645	381	0.00466		2.5455	37010.3	2.60927	35190.5	2.53009	33301	2.38807	26490.4	2.40194	34204.5	2.50362	31446.5	2.59124	35524.1	2.52175
																380	0.11501	380	0.10683	380	0.098	380	0.08791	380	0.06782	380	0.01996	380	0.0086	380	0.00618	380	0.00488		2.5567	35533.3	2.6188	33582.2	2.53842	33944.1	2.40094	28868.9	2.41314	32502.2	2.51315	32604.7	2.60079	35449.9	2.53294
																379	0.11112	379	0.10382	379	0.09516	379	0.08548	379	0.06652	379	0.02018	379	0.00885	379	0.00582	379	0.00519		2.56625	33209.9	2.63077	33123.2	2.55127	33093	2.41047	31119.8	2.42267	31443.9	2.52437	33729.9	2.61366	34572.1	2.54249
																378	0.10834	378	0.10107	378	0.09283	378	0.08349	378	0.06517	378	0.02	378	0.00878	378	0.0057	378	0.00528		2.57909	31201.2	2.64196	33398.4	2.56248	31451.1	2.42333	32310.5	2.43388	31043.2	2.53391	34499.9	2.62487	32983.8	2.55204
																377	0.10505	377	0.09837	377	0.09036	377	0.08136	377	0.06387	377	0.01994	377	0.00881	377	0.00606	377	0.00531		2.59031	30140.9	2.65149	34107.7	2.57072	29961.6	2.43287	32928.4	2.44509	30930.3	2.54344	34251.6	2.6344	31465	2.56157
																376	0.10189	376	0.09566	376	0.08801	376	0.0793	376	0.06289	376	0.02002	376	0.00892	376	0.0065	376	0.00537		2.59986	30030.4	2.66437	34597.1	2.58356	29537.5	2.44408	33775.2	2.4563	30970.6	2.55296	33219.9	2.64393	30803.5	2.57002
																375	0.09898	375	0.09254	375	0.08582	375	0.07752	375	0.06114	375	0.01977	375	0.00886	375	0.00661	375	0.00538		2.60941	30464.9	2.6756	34290.7	2.59477	30496.7	2.45361	34385.3	2.46585	30835.3	2.56417	31472.2	2.65514	31673.6	2.58455
																374	0.09598	374	0.09006	374	0.08298	374	0.07562	374	0.06	374	0.01986	374	0.00913	374	0.00684	374	0.00545		2.61897	30922.2	2.6859	33643.2	2.60598	32483	2.46316	33548.8	2.47538	31494.5	2.57536	28845.4	2.66465	33876.5	2.59575
																373	0.09321	373	0.08742	373	0.08061	373	0.07344	373	0.059	373	0.01996	373	0.00938	373	0.0068	373	0.00543		2.62851	31578.9	2.69618	33679.4	2.61553	34647	2.47602	30553.9	2.48654	33482.7	2.58658	26066.7	2.67586	36494.7	2.60694
																372	0.08949	372	0.08483	372	0.07849	372	0.07134	372	0.05757	372	0.02007	372	0.00959	372	0.00668	372	0.00589		2.64138	32710.3	2.70572	34095	2.62842	36253.7	2.48555	26722.2	2.49607	35369.6	2.59611	24971.4	2.68708	38403.2	2.61814
																371	0.08723	371	0.0821	371	0.07625	371	0.06952	371	0.05649	371	0.01998	371	0.00962	371	0.00692	371	0.00598		2.65091	33663.5	2.71414	33893.1	2.63795	37193.2	2.49675	24352.3	2.50728	34965.9	2.60733	26406.1	2.69662	39937.5	2.63101
																370	0.08397	370	0.07943	370	0.07378	370	0.06733	370	0.05516	370	0.01997	370	0.00948	370	0.00704	370	0.00601		2.66214	33300	2.727	32972.5	2.64752	37030.4	2.50796	25249.1	2.51849	31859.5	2.61687	29041.3	2.70781	41950.3	2.64223
																369	0.08086	369	0.07644	369	0.07139	369	0.06548	369	0.0539	369	0.02	369	0.00955	369	0.0067	369	0.00593		2.67336	31618.7	2.73824	32246.8	2.65704	35853.4	2.52083	28873.6	2.52971	28367.1	2.6264	31426.3	2.71734	44541.5	2.65051
																368	0.07814	368	0.074	368	0.06922	368	0.06381	368	0.0529	368	0.02036	368	0.01003	368	0.0067	368	0.00626		2.68183	29829.7	2.74778	31591	2.66733	33921.4	2.53203	32388	2.54092	26964.5	2.63593	33368.4	2.72764	46793.7	2.66006
																367	0.07551	367	0.07189	367	0.06722	367	0.06211	367	0.05209	367	0.02042	367	0.01011	367	0.00669	367	0.00659		2.69304	29038.7	2.75898	30921.4	2.67689	31931.4	2.54324	33224.1	2.55045	27996.2	2.64715	35441.4	2.73884	47710.4	2.66962
																366	0.07275	366	0.06957	366	0.06526	366	0.06028	366	0.05105	366	0.02072	366	0.01028	366	0.00723	366	0.00628		2.70423	30131.5	2.7686	31059.4	2.68809	30893.3	2.55278	31564.2	2.55996	29692.7	2.65834	37671.6	2.75003	46423.1	2.67917
																365	0.07031	365	0.06783	365	0.06369	365	0.0591	365	0.05045	365	0.02101	365	0.01066	365	0.00716	365	0.00663		2.71712	32787.8	2.77981	33015.4	2.69929	31017.9	2.56232	29692.8	2.57192	29802.9	2.66953	39158.4	2.75958	42772	2.68871
																364	0.06784	364	0.0651	364	0.06136	364	0.05734	364	0.04977	364	0.02134	364	0.01093	364	0.007	364	0.00713		2.72665	35422.2	2.79267	36038.8	2.71218	31306.5	2.57263	29202.9	2.58147	28429	2.67908	39612.8	2.77079	38158	2.70323
																363	0.06561	363	0.06335	363	0.05981	363	0.05633	363	0.04893	363	0.0216	363	0.01136	363	0.00684	363	0.00702		2.7412	36489.4	2.80385	38429.2	2.72174	30436.8	2.58216	28840.2	2.5918	27592.9	2.6903	39711.6	2.78032	33951.7	2.71276
																362	0.06315	362	0.06137	362	0.05811	362	0.05518	362	0.04834	362	0.02189	362	0.01162	362	0.00689	362	0.00756		2.75075	36627.6	2.81675	38970.5	2.72843	28440.5	2.5917	27779.1	2.60302	28651.9	2.69983	40290.3	2.7932	31054.3	2.72729
																361	0.06131	361	0.05939	361	0.05658	361	0.05354	361	0.04772	361	0.02247	361	0.01191	361	0.00733	361	0.00769		2.76192	36301	2.82632	37214.4	2.74128	26547.5	2.6029	26611	2.61423	30648.5	2.70937	40938	2.80442	29947.5	2.73684
																360	0.05896	360	0.05755	360	0.0551	360	0.05243	360	0.04731	360	0.02292	360	0.01215	360	0.00707	360	0.00769		2.77315	35659.9	2.83586	33683.7	2.75157	25075.8	2.61411	27046	2.62543	31582.1	2.71966	40527.7	2.81561	30268.6	2.7453
																359	0.05631	359	0.05512	359	0.05297	359	0.05107	359	0.04679	359	0.02355	359	0.01253	359	0.00699	359	0.00809		2.78436	34615.2	2.84705	30139.3	2.76354	23627.9	2.62533	29373.8	2.63496	31002.6	2.73087	38820.8	2.8268	31563.6	2.75364
																358	0.05422	358	0.05329	358	0.0517	358	0.04975	358	0.04635	358	0.02434	358	0.01296	358	0.00685	358	0.00849		2.79559	33075.5	2.85994	28501.6	2.77308	22273.1	2.63484	32279.2	2.64448	30572.3	2.7404	36675	2.83635	33093	2.76483
																357	0.05262	357	0.05191	357	0.05045	357	0.04919	357	0.04637	357	0.02501	357	0.01345	357	0.00729	357	0.0084		2.80514	30764.3	2.8684	29681.1	2.78594	21850.1	2.64515	34741.1	2.65403	31500.2	2.74994	34631.5	2.84756	33950.4	2.77602
																356	0.05102	356	0.05085	356	0.0493	356	0.04844	356	0.04634	356	0.02554	356	0.01397	356	0.00711	356	0.00894		2.81635	28960.9	2.87792	32517.9	2.79716	22725.3	2.65467	36149	2.66522	33538	2.7628	32923.4	2.85709	33766.4	2.78722
																355	0.04931	355	0.04924	355	0.04819	355	0.04757	355	0.04629	355	0.02656	355	0.01448	355	0.00759	355	0.00898		2.8248	29243.5	2.89078	34307.6	2.80838	24091.7	2.66421	36166.3	2.67476	34866.3	2.774	31903.9	2.86827	32998.2	2.79845
																354	0.0476	354	0.04767	354	0.04696	354	0.04674	354	0.04573	354	0.02695	354	0.01478	354	0.00735	354	0.00945		2.83846	31387.2	2.90369	33573.7	2.81956	24895.6	2.6754	35851.4	2.68432	33932.9	2.78432	32562.7	2.87781	32875.8	2.80799
																353	0.04582	353	0.0463	353	0.04588	353	0.04579	353	0.04574	353	0.02804	353	0.01533	353	0.00777	353	0.00912		2.85298	33301.3	2.9149	31526.6	2.82785	25042.2	2.68663	36351.2	2.69717	31903.9	2.79386	34983.2	2.88735	33839.6	2.81919
																352	0.04428	352	0.04509	352	0.04459	352	0.0451	352	0.04599	352	0.02886	352	0.01592	352	0.00778	352	0.00964		2.8642	33839.1	2.92609	29930.3	2.83814	25933.5	2.69784	37461.2	2.7117	31127.2	2.80216	38448.4	2.90022	36208	2.8304
																351	0.04248	351	0.04323	351	0.04368	351	0.04438	351	0.0458	351	0.02949	351	0.01637	351	0.00772	351	0.01013		2.87374	32353.6	2.93565	29145.1	2.84658	28154.8	2.70903	37750.2	2.72289	31134	2.81167	41893.8	2.90975	39580.4	2.84159
																350	0.04142	350	0.04249	350	0.04268	350	0.04385	350	0.04586	350	0.0302	350	0.01679	350	0.00821	350	0.00994		2.88329	29610.5	2.94519	29438.7	2.85612	30326.4	2.71933	36941.6	2.73243	30516.7	2.8212	44505.3	2.9193	42410.4	2.85279
																349	0.04004	349	0.04111	349	0.04168	349	0.04336	349	0.04569	349	0.03087	349	0.01715	349	0.0083	349	0.01057		2.89286	27717.3	2.95716	31349.8	2.86806	31205.8	2.72763	35688.7	2.74365	29273.3	2.83073	45360.6	2.93382	43022.3	2.86399
																348	0.03848	348	0.04006	348	0.04089	348	0.04255	348	0.04592	348	0.03178	348	0.01779	348	0.00822	348	0.01058		2.9024	28416.9	2.96669	34417.2	2.87927	31432.2	2.73716	34542.9	2.75486	28871.6	2.84194	43953.1	2.94503	41788.3	2.87522
																347	0.0376	347	0.03877	347	0.04027	347	0.04224	347	0.04567	347	0.03258	347	0.01841	347	0.00808	347	0.01094		2.91694	31363.3	2.97792	37081.4	2.89048	31457	2.74836	33998.7	2.76319	29642.5	2.85148	40774.4	2.9579	40069.8	2.88476
																346	0.03669	346	0.03815	346	0.03977	346	0.04194	346	0.04623	346	0.03341	346	0.019	346	0.00807	346	0.01148		2.92811	34802.5	2.99247	38724.9	2.90332	30735.8	2.75957	34317.4	2.77274	30970.5	2.8627	37590.9	2.96745	38319.3	2.89596
																345	0.03592	345	0.03742	345	0.0392	345	0.04165	345	0.0459	345	0.03396	345	0.01923	345	0.00855	345	0.01135		2.93768	37184.9	3.002	40004.2	2.91364	29606.6	2.77077	35336.8	2.78396	32021.9	2.87391	35867.5	2.977	36222.5	2.90883
																344	0.03481	344	0.03649	344	0.03839	344	0.04109	344	0.04638	344	0.03486	344	0.01986	344	0.00829	344	0.01203		2.94889	38206.5	3.01321	41593	2.92208	29656.2	2.78365	36573.9	2.79349	32583	2.88222	36175.8	2.98818	34854.2	2.92169
																343	0.0341	343	0.03588	343	0.03807	343	0.04108	343	0.04632	343	0.03551	343	0.02023	343	0.00886	343	0.01201		2.95844	38059.4	3.02276	43100.2	2.93161	31517.2	2.79487	37308.9	2.80302	33950.6	2.89508	37653.7	2.99938	34938.7	2.93288
																342	0.03347	342	0.03555	342	0.03788	342	0.041	342	0.04688	342	0.03661	342	0.021	342	0.00875	342	0.01235		2.96964	37553.2	3.03227	43098.9	2.94283	33980.9	2.80518	36956.4	2.81421	36981.3	2.90459	39056.1	3.01059	35637.1	2.94408
																341	0.03321	341	0.03529	341	0.03771	341	0.04108	341	0.04753	341	0.03754	341	0.02158	341	0.00893	341	0.01268		2.97919	36534	3.04347	40391.2	2.95571	35399.3	2.81471	35606.8	2.82453	40265.3	2.91414	39398	3.02179	36173.6	2.95363
																340	0.03223	340	0.0345	340	0.03728	340	0.04087	340	0.04791	340	0.03857	340	0.02239	340	0.00897	340	0.01353		2.98874	35047.8	3.05634	35702	2.96692	35557.1	2.82424	33858.5	2.83738	41944.6	2.92533	39367.3	3.03299	37216.3	2.96484
																339	0.0324	339	0.03474	339	0.03748	339	0.04121	339	0.04862	339	0.03944	339	0.02294	339	0.00888	339	0.01384		3.00072	33684.7	3.06589	31263.7	2.97809	35290.2	2.83379	33011.1	2.84767	41020.3	2.93489	40083.7	3.04255	38659.2	2.97438
																338	0.03249	338	0.03519	338	0.03774	338	0.04171	338	0.04928	338	0.04044	338	0.02365	338	0.00918	338	0.01402		3.01189	32950.6	3.07542	28445.3	2.98762	35414.5	2.84334	34223.7	2.86221	37953.9	2.94609	41159.2	3.05209	39163.1	2.98393
																337	0.03237	337	0.03513	337	0.03794	337	0.04207	337	0.05004	337	0.04139	337	0.02424	337	0.0094	337	0.01422		3.0248	32554.7	3.08666	27501	2.99884	35683.4	2.85454	37809.5	2.87174	34300.7	2.95897	41345.1	3.06327	37419.9	2.99346
																336	0.03343	336	0.03591	336	0.03861	336	0.0429	336	0.05101	336	0.04229	336	0.02492	336	0.00947	336	0.01454		3.03604	31673.4	3.1003	28059	3.00837	35264.4	2.86408	42659.2	2.88127	32269.3	2.97017	40430.1	3.07446	34291.5	3.00464
																335	0.03398	335	0.03644	335	0.03927	335	0.04359	335	0.05176	335	0.04331	335	0.02553	335	0.00897	335	0.01542		3.05055	29609.7	3.11149	29689.2	3.01792	33901.2	2.87362	46980.3	2.8908	32567.4	2.98134	39012.4	3.08735	31677.1	3.01416
																334	0.0353	334	0.03752	334	0.04032	334	0.04458	334	0.05247	334	0.04402	334	0.02623	334	0.00918	334	0.01531		3.06176	26686.2	3.12104	31934.8	3.02746	32496.6	2.88318	49107.5	2.90201	33859.1	2.99089	37330	3.10021	30295.5	3.0287
																333	0.03661	333	0.03866	333	0.04118	333	0.0456	333	0.0534	333	0.04487	333	0.02686	333	0.00939	333	0.01561		3.07129	24078.6	3.13223	34622	3.03777	32125.4	2.89435	47768.4	2.91486	34590.8	3.00209	35317.3	3.10974	28854.6	3.03826
																332	0.03748	332	0.03961	332	0.04219	332	0.0464	332	0.05437	332	0.04562	332	0.02725	332	0.0095	332	0.01606		3.08251	23688.9	3.14177	36675.2	3.05065	32845.6	2.90388	43833.2	2.92772	34168	3.01165	33252.4	3.12005	27104.9	3.05113
																331	0.03827	331	0.04001	331	0.04301	331	0.047	331	0.05458	331	0.04608	331	0.02755	331	0.00928	331	0.01648		3.0937	26324.2	3.15299	37030.7	3.06512	33576.9	2.91509	40084.6	2.93727	32895.1	3.02285	31935.3	3.12959	26298.1	3.06068
																330	0.03981	330	0.04151	330	0.04415	330	0.04797	330	0.05573	330	0.04685	330	0.02815	330	0.0092	330	0.01678		3.10324	31230.4	3.1642	35660.5	3.07467	33194.1	2.92462	37598.3	2.9468	31393	3.03405	32131.9	3.13911	26938.3	3.07189
																329	0.0409	329	0.04286	329	0.04513	329	0.0491	329	0.05637	329	0.04734	329	0.02869	329	0.00922	329	0.01725		3.11687	35368.2	3.17375	34093.6	3.08587	31680.8	2.93749	35336.4	2.9551	30956.2	3.04359	33390.9	3.14864	28182	3.08473
																328	0.04192	328	0.04352	328	0.04592	328	0.04973	328	0.05704	328	0.04801	328	0.02906	328	0.00954	328	0.01711		3.12808	35243.7	3.18496	33348.4	3.09708	30476.1	2.94704	32683.4	2.96354	32146.7	3.05311	34591.6	3.15818	29775.7	3.09592
																327	0.04293	327	0.04434	327	0.04663	327	0.05059	327	0.05787	327	0.04859	327	0.02943	327	0.00935	327	0.01768		3.14095	31056.2	3.19615	33477.7	3.1083	30279.9	2.95373	31052.5	2.97472	33841.8	3.06431	35481.6	3.16774	31687.5	3.10548
																326	0.04376	326	0.04526	326	0.04757	326	0.05111	326	0.05836	326	0.04899	326	0.02993	326	0.00936	326	0.01835		3.15214	26155.5	3.20901	34128.5	3.11784	31102.7	2.96662	31173.6	2.98591	34127.1	3.07386	36540.4	3.18227	33400.1	3.11668
																325	0.04462	325	0.0459	325	0.04827	325	0.05195	325	0.05903	325	0.04963	325	0.03044	325	0.00936	325	0.01833		3.16334	23573.4	3.22187	35506.3	3.12739	32556.6	2.97778	32261.5	3.00043	32239.3	3.08507	37937.8	3.19182	34713.8	3.12624
																324	0.04603	324	0.04723	324	0.04933	324	0.05312	324	0.05973	324	0.04987	324	0.03085	324	0.0093	324	0.01882		3.17788	24565	3.23141	37414.2	3.13857	33755.7	2.98733	33218.2	3.01165	29506.5	3.09461	38643.9	3.20301	35736.6	3.13745
																323	0.04641	323	0.04765	323	0.04971	323	0.05326	323	0.06016	323	0.05037	323	0.03101	323	0.00976	323	0.01907		3.18744	28678	3.24099	38881.4	3.1481	34094.8	2.99686	33424.9	3.02119	28148.9	3.10583	37600	3.21255	35953.6	3.14702
																322	0.04837	322	0.04939	322	0.05132	322	0.05479	322	0.06112	322	0.05109	322	0.03167	322	0.0097	322	0.01932		3.19866	33631.5	3.25466	38702.8	3.15763	34228.4	3.0064	32662.3	3.03075	29439	3.11868	35048.6	3.22206	34817.5	3.1582
																321	0.05008	321	0.05101	321	0.05249	321	0.05566	321	0.06171	321	0.05126	321	0.03198	321	0.0092	321	0.02027		3.20988	35903.4	3.26585	36459.4	3.16884	35080.2	3.01926	31094.1	3.03922	32914	3.12821	32453.9	3.2316	33069.2	3.16773
																320	0.05096	320	0.05172	320	0.05337	320	0.05651	320	0.06194	320	0.05141	320	0.03233	320	0.0093	320	0.02054		3.21941	34143	3.27706	33270.7	3.18006	36851.2	3.02958	28998.7	3.05039	36416.3	3.13773	31584.9	3.24113	31464.5	3.17725
																319	0.05291	319	0.05324	319	0.05464	319	0.0576	319	0.06273	319	0.05191	319	0.03269	319	0.0093	319	0.02097		3.23062	30213.3	3.28826	30981.8	3.19126	38962.2	3.03913	27112.9	3.05992	38035	3.14803	33113.8	3.25068	29998.8	3.1868
																318	0.05436	318	0.0547	318	0.05584	318	0.0584	318	0.06325	318	0.05205	318	0.03294	318	0.00933	318	0.02132		3.24347	26951.4	3.30115	30111.4	3.20155	41091.7	3.05035	26537.2	3.06947	37320.1	3.15924	36129	3.2619	28317.9	3.19801
																317	0.05593	317	0.05594	317	0.057	317	0.05929	317	0.06361	317	0.0522	317	0.03336	317	0.0094	317	0.02209		3.2547	27005.9	3.31401	30624.6	3.2111	42166.3	3.06152	28083.4	3.08068	35233.4	3.17045	38635.6	3.27311	27133.2	3.20756
																316	0.0567	316	0.05687	316	0.05771	316	0.05985	316	0.06405	316	0.05239	316	0.03362	316	0.00908	316	0.02234		3.26424	30618.3	3.32357	32284.3	3.22396	41995.5	3.07105	31021.1	3.09021	32440.3	3.18166	39845.3	3.28428	27612.9	3.2221
																315	0.05791	315	0.05771	315	0.0585	315	0.06075	315	0.06445	315	0.05239	315	0.03388	315	0.00944	315	0.02236		3.27547	35475.7	3.33311	34231.5	3.23846	40720.7	3.0806	33859.3	3.09976	29104.4	3.19285	39670.3	3.29547	29961.4	3.23165
																314	0.05869	314	0.05843	314	0.05909	314	0.06107	314	0.06483	314	0.05271	314	0.03411	314	0.00971	314	0.02285		3.28671	39106.8	3.34265	34978.9	3.24967	38957.1	3.09013	35717.7	3.11098	25796.4	3.20404	37871.4	3.30501	32735.3	3.24283
																313	0.05984	313	0.05966	313	0.05996	313	0.06181	313	0.06479	313	0.05253	313	0.03446	313	0.00969	313	0.0233		3.29624	40178.2	3.35384	34590.3	3.25921	37319.7	3.09968	36368.7	3.11943	23903.2	3.21856	35387.7	3.31454	34723.1	3.25401
																312	0.06061	312	0.06013	312	0.06048	312	0.06209	312	0.06493	312	0.05256	312	0.03468	312	0.01019	312	0.02344		3.30744	39214.2	3.36504	35223.6	3.26877	36263.3	3.11089	35899.1	3.13059	24612.3	3.22976	34089.1	3.32279	34958.9	3.26356
																311	0.06184	311	0.06126	311	0.06128	311	0.06266	311	0.06533	311	0.05268	311	0.03512	311	0.00998	311	0.02446		3.31866	37086.3	3.37458	37247.9	3.27998	35488.5	3.12042	34484.3	3.14178	27768.9	3.23931	34412.3	3.33234	33289.4	3.27644
																310	0.06276	310	0.0621	310	0.06204	310	0.06318	310	0.06513	310	0.05257	310	0.03538	310	0.00994	310	0.02467		3.32982	35075.2	3.38744	38897.8	3.29282	35008.2	3.12996	32335.6	3.15467	31778.3	3.25218	35486.6	3.34189	30747.1	3.28765
																309	0.06373	309	0.06295	309	0.06269	309	0.06349	309	0.0651	309	0.05262	309	0.03567	309	0.00987	309	0.02537		3.3394	33425.6	3.39868	38875.1	3.304	34474.8	3.14115	29651.1	3.1642	34448	3.26338	36031.1	3.3531	29245.3	3.30052
																308	0.06501	308	0.06401	308	0.06352	308	0.0644	308	0.06555	308	0.05255	308	0.03593	308	0.00962	308	0.02592		3.35226	31531	3.40988	37525.8	3.31519	34068.4	3.15068	27483.4	3.17541	35146.4	3.27457	35330.9	3.36263	29414.2	3.3117
																307	0.06593	307	0.06508	307	0.06433	307	0.06487	307	0.0656	307	0.05249	307	0.03619	307	0.0097	307	0.02661		3.36515	30091.1	3.42277	36061.1	3.32641	33382.2	3.16021	26757.5	3.18663	34656.6	3.28412	34057.3	3.37216	29516.8	3.32121
																306	0.06798	306	0.06685	306	0.06578	306	0.06583	306	0.06592	306	0.05231	306	0.03683	306	0.00949	306	0.02749		3.37635	30079.4	3.43228	35211.6	3.33595	32760.6	3.17308	27351	3.19617	34007.7	3.29365	34269.8	3.38334	28333.1	3.33074
																305	0.06937	305	0.06798	305	0.06656	305	0.06673	305	0.06601	305	0.05219	305	0.03718	305	0.00969	305	0.02779		3.38591	31594.7	3.44349	34612	3.34627	32167.8	3.18263	29119.7	3.20733	33662.4	3.30651	36022.2	3.39288	26844.8	3.34196
																304	0.0706	304	0.06905	304	0.06749	304	0.06701	304	0.06615	304	0.05228	304	0.03742	304	0.00967	304	0.02857		3.39712	34200.7	3.45303	34031.6	3.35747	31642	3.19294	31838.8	3.21853	34112.8	3.31772	37339.9	3.4041	26720.4	3.35317
																303	0.07184	303	0.06987	303	0.06825	303	0.0677	303	0.06601	303	0.05207	303	0.03777	303	0.00957	303	0.02912		3.40663	36888.3	3.46424	34083.4	3.36865	30459.3	3.20414	34415.3	3.22974	35595.8	3.32727	37693.4	3.41364	27765	3.36604
																302	0.07365	302	0.07165	302	0.06967	302	0.06851	302	0.06631	302	0.05205	302	0.03822	302	0.00968	302	0.03013		3.42119	38239.2	3.47379	35790.2	3.37983	28760.9	3.21368	35635	3.23927	37655.9	3.33681	37719.8	3.42393	28852.2	3.3756
																301	0.07545	301	0.07323	301	0.07077	301	0.06945	301	0.06647	301	0.0519	301	0.03854	301	0.00954	301	0.031		3.43239	36946.7	3.48332	39142.3	3.39102	27553.6	3.22485	35149.5	3.24881	39060.3	3.34635	37754.7	3.43515	29788.3	3.38679
																300	0.07756	300	0.07475	300	0.07208	300	0.07049	300	0.06663	300	0.05181	300	0.03898	300	0.00923	300	0.03175		3.44528	33443.6	3.49453	42679.3	3.40056	27973	3.23605	33818.9	3.26079	39456.8	3.35755	37535.3	3.44799	30823.4	3.39873
																299	0.07944	299	0.07644	299	0.07352	299	0.07135	299	0.06695	299	0.05173	299	0.03928	299	0.00968	299	0.0319		3.45648	29081.4	3.50741	45043.6	3.41087	29837.3	3.24725	32844.5	3.27201	38417.9	3.37043	37287	3.45754	31623	3.40827
																298	0.08139	298	0.07815	298	0.07483	298	0.07229	298	0.06719	298	0.05174	298	0.03971	298	0.00937	298	0.03311		3.46602	25476.4	3.5186	45155	3.42042	32886	3.25846	33295.9	3.28319	36689.8	3.37996	36802.2	3.46871	32541.8	3.41948
																297	0.08388	297	0.0803	297	0.07647	297	0.07368	297	0.06768	297	0.05158	297	0.04013	297	0.00977	297	0.03367		3.47723	24179.7	3.52978	42760.5	3.43405	36121.5	3.26968	34888	3.29439	35403.4	3.38948	35690.9	3.47993	33512.8	3.4307
																296	0.0861	296	0.082	296	0.07813	296	0.07465	296	0.06798	296	0.05173	296	0.04044	296	0.00952	296	0.03388		3.48678	25718.9	3.54435	40188.7	3.44524	38873	3.28089	36387.1	3.30558	35747.5	3.40238	34108.6	3.49115	34485.9	3.44359
																295	0.08878	295	0.08443	295	0.08001	295	0.07615	295	0.06847	295	0.05157	295	0.04095	295	0.00898	295	0.03532		3.49634	28834.3	3.55554	38970.3	3.45642	40308.7	3.29042	37412.1	3.31678	36853.1	3.41192	33040.2	3.50236	34783	3.45315
																294	0.09159	294	0.08681	294	0.08195	294	0.07772	294	0.06914	294	0.05156	294	0.04148	294	0.0092	294	0.03617		3.50587	32261.9	3.56509	38937.5	3.46597	40049.3	3.3016	37360.7	3.32632	37503.7	3.42223	33374.9	3.5119	34217.2	3.46433
																293	0.09494	293	0.08968	293	0.08437	293	0.0796	293	0.07002	293	0.05177	293	0.04213	293	0.0094	293	0.03645		3.51873	35212.5	3.57462	38686.1	3.47552	38565.7	3.31279	35765	3.33831	37002.2	3.43176	35151.8	3.52309	33086.8	3.47716
																292	0.09726	292	0.09195	292	0.08621	292	0.08088	292	0.07054	292	0.05171	292	0.04254	292	0.00895	292	0.03795		3.53001	36832.1	3.58753	37376.6	3.48837	36218.6	3.32569	33259.9	3.35118	35809.4	3.4413	37516.1	3.53429	32481.7	3.49003
																291	0.09957	291	0.09391	291	0.08784	291	0.08226	291	0.071	291	0.0517	291	0.04298	291	0.00907	291	0.0385		3.54456	36907.7	3.59705	36115.7	3.49959	33098.2	3.33857	32254.1	3.36072	34047.5	3.45083	39780.3	3.54545	32273.1	3.50124
																290	0.10194	290	0.09588	290	0.08963	290	0.08367	290	0.07168	290	0.05187	290	0.04351	290	0.00924	290	0.03989		3.55575	36512.8	3.60659	35812.4	3.51247	29825.7	3.3481	33534.9	3.37024	31932.9	3.46038	41058.1	3.55666	31740.2	3.51078
																289	0.10462	289	0.09839	289	0.09144	289	0.08526	289	0.07226	289	0.05198	289	0.04431	289	0.00927	289	0.0404		3.56864	36591.6	3.61945	37288.4	3.52374	27714.3	3.35765	34881.1	3.37979	29308.1	3.47157	40743.7	3.56953	31216.2	3.52365
																288	0.10653	288	0.10034	288	0.09314	288	0.08654	288	0.07295	288	0.05208	288	0.04493	288	0.00904	288	0.0411		3.57817	36674.3	3.63066	40339.9	3.53492	27047.1	3.36719	33914	3.38932	27672	3.48278	38389.5	3.58075	31337.5	3.53484
																287	0.10849	287	0.10185	287	0.09459	287	0.08761	287	0.07353	287	0.05235	287	0.04539	287	0.00896	287	0.04211		3.5894	36219.6	3.64021	43766.7	3.54613	27241.8	3.37837	30481.6	3.40052	28001.6	3.49231	34660.5	3.5953	32370.5	3.54937
																286	0.11019	286	0.10336	286	0.09591	286	0.08863	286	0.07407	286	0.05263	286	0.04599	286	0.00924	286	0.04351		3.60392	35007.2	3.65307	46937.5	3.55734	28074.2	3.38957	26597.4	3.41007	29815	3.50183	30970.8	3.60657	34338.5	3.55889
																285	0.11163	285	0.10486	285	0.09723	285	0.0897	285	0.07453	285	0.05275	285	0.04686	285	0.00911	285	0.0442		3.61514	32653.4	3.66262	49191.8	3.56853	29740.1	3.39911	24326.7	3.42459	31241.4	3.51137	29213.1	3.6161	37055.1	3.57008
																284	0.11356	284	0.10649	284	0.09866	284	0.09088	284	0.07512	284	0.05313	284	0.04755	284	0.00883	284	0.04566		3.62965	30342.4	3.67713	50206.2	3.57808	32195.1	3.4111	24393.2	3.43579	31778.5	3.52091	30664.9	3.62894	40017	3.58129
																283	0.11492	283	0.10779	283	0.09977	283	0.09165	283	0.07574	283	0.05353	283	0.04843	283	0.00881	283	0.04674		3.64088	30365.3	3.6917	49500.4	3.58929	34751.5	3.4223	25871.8	3.44698	31828.8	3.53378	34564	3.63849	42970.5	3.59083
																282	0.11623	282	0.10904	282	0.10082	282	0.09275	282	0.07602	282	0.05389	282	0.04955	282	0.00896	282	0.04837		3.65211	33659.2	3.7062	47309	3.60048	36327.5	3.43351	27161.9	3.45731	31238.8	3.54333	38853.1	3.64804	46225	3.60205
																281	0.11738	281	0.11021	281	0.10191	281	0.09369	281	0.0767	281	0.05448	281	0.05076	281	0.00881	281	0.05003		3.66664	37927.3	3.71744	45449.6	3.61166	36670.2	3.4447	27720	3.47184	29533.1	3.55287	41982	3.65758	49807.6	3.615
																280	0.1187	280	0.11152	280	0.10296	280	0.09451	280	0.07732	280	0.05518	280	0.05209	280	0.00866	280	0.05181		3.67617	40981.5	3.72697	44693.9	3.62286	37332.4	3.45588	28575.1	3.48138	27089.2	3.56407	44389.6	3.66879	53557.4	3.6262
																279	0.11955	279	0.11243	279	0.10383	279	0.09543	279	0.07801	279	0.05583	279	0.05347	279	0.00855	279	0.05409		3.69074	41964.3	3.7415	44749.5	3.63574	39808.5	3.46708	30736.4	3.49093	25715.3	3.57859	48436.1	3.68077	57539	3.63906
																278	0.12041	278	0.11323	278	0.10463	278	0.09611	278	0.07846	278	0.05668	278	0.05492	278	0.00881	278	0.05592		3.7036	41151.7	3.75268	45016.1	3.6486	44050.3	3.47662	33787.7	3.50545	26494.4	3.58979	55756.5	3.69528	60911.2	3.65357
																277	0.12105	277	0.11382	277	0.1051	277	0.09656	277	0.07896	277	0.05735	277	0.05597	277	0.00887	277	0.05731		3.71648	39264.9	3.76725	44762.7	3.66314	49392	3.48617	36058.1	3.51664	29009.1	3.60099	65782.8	3.7065	62695.2	3.66476
																276	0.1216	276	0.11448	276	0.1057	276	0.09716	276	0.07924	276	0.0577	276	0.05714	276	0.00909	276	0.05863		3.72771	37468.3	3.78012	43167.9	3.67434	55092.9	3.49572	37222.8	3.52782	31894.9	3.61062	76991.7	3.71937	62256.1	3.67434
																275	0.1221	275	0.11495	275	0.1061	275	0.09757	275	0.07944	275	0.0582	275	0.058	275	0.00908	275	0.06022		3.74225	36138.4	3.79299	40832.7	3.68718	60350.7	3.50693	38352.2	3.54068	34002.3	3.62017	88059.4	3.73058	60475.6	3.68721
																274	0.12264	274	0.11548	274	0.10661	274	0.09795	274	0.07966	274	0.05877	274	0.05912	274	0.00938	274	0.0614		3.75179	35282.9	3.80419	39387	3.69671	63958.3	3.51812	39894.8	3.55023	34903.6	3.63138	97853.2	3.74345	58593.9	3.70175
																273	0.12276	273	0.1158	273	0.10697	273	0.09834	273	0.07984	273	0.05933	273	0.06033	273	0.0091	273	0.06344		3.76632	34341.2	3.81373	39329.7	3.70961	65063.5	3.52932	40725.7	3.55978	34926	3.64422	105370	3.75298	56428.9	3.71297
																272	0.12307	272	0.1162	272	0.10735	272	0.09856	272	0.08014	272	0.06001	272	0.06148	272	0.00919	272	0.06508		3.77752	33184	3.82825	40134.1	3.72082	63934.8	3.54218	39960.4	3.57009	33959.9	3.65541	109749	3.76251	53729.2	3.72251
																271	0.12293	271	0.11625	271	0.10733	271	0.09855	271	0.08041	271	0.06086	271	0.06266	271	0.00968	271	0.06624		3.78707	32137	3.84279	40985.5	3.73202	60479.8	3.55173	38043.3	3.57962	32634.4	3.66826	110950	3.77704	51292	3.73704
																270	0.12329	270	0.11671	270	0.1077	270	0.09919	270	0.0806	270	0.06164	270	0.0645	270	0.00957	270	0.06793		3.80158	31938	3.85736	41557.9	3.74653	55512.4	3.56128	37111.9	3.58915	32853.2	3.67946	108852	3.78988	49665.1	3.74823
																269	0.12291	269	0.11655	269	0.10764	269	0.09914	269	0.08065	269	0.06254	269	0.06582	269	0.00951	269	0.0698		3.81616	32561	3.8719	42020.6	3.75607	50223.5	3.57081	38035.8	3.59868	36815.6	3.68903	103391	3.80444	47512.5	3.75776
																268	0.12206	268	0.11595	268	0.10731	268	0.09871	268	0.08067	268	0.06341	268	0.06715	268	0.0094	268	0.07172		3.83067	33960.7	3.88642	42683.3	3.7656	45600.1	3.58202	40485.2	3.61162	45079.7	3.70356	94282	3.81564	44342.5	3.77229
																267	0.12145	267	0.11549	267	0.10689	267	0.09852	267	0.08058	267	0.06417	267	0.06843	267	0.00976	267	0.07281		3.84521	35956.4	3.8976	44977.3	3.77847	41603.8	3.59155	43910.6	3.62616	57783.9	3.71309	82138.5	3.82684	41473.4	3.78683
																266	0.12127	266	0.11568	266	0.10703	266	0.09875	266	0.08071	266	0.06501	266	0.07007	266	0.00989	266	0.07468		3.85977	38356	3.91212	50474.7	3.79134	38317.9	3.60117	48406.5	3.63739	74765.3	3.72262	69669.6	3.84135	40303.2	3.79802
																265	0.11996	265	0.11462	265	0.10615	265	0.0983	265	0.08058	265	0.06626	265	0.07194	265	0.00959	265	0.07685		3.87429	40323.4	3.92668	61024.8	3.80089	35892.7	3.61405	53978.2	3.65026	94635.5	3.73548	59701	3.85587	40911	3.80755
																264	0.11874	264	0.11378	264	0.10559	264	0.09785	264	0.08054	264	0.0676	264	0.07407	264	0.00954	264	0.07922		3.88883	41343	3.94117	76746.6	3.81539	34125.7	3.62523	60286.6	3.66144	113702	3.75	53353.8	3.87041	42152.8	3.82208
																263	0.11715	263	0.11267	263	0.10487	263	0.09723	263	0.08055	263	0.06901	263	0.07608	263	0.0098	263	0.08127		3.90336	40874.4	3.95573	94773.3	3.82661	32916.7	3.63977	67442.2	3.67097	128430	3.76452	50025.2	3.88495	42933.6	3.83659
																262	0.11564	262	0.11153	262	0.10391	262	0.09662	262	0.08057	262	0.07059	262	0.07838	262	0.00969	262	0.08416		3.9179	39789.9	3.97027	111011	3.83947	32423.3	3.65097	74726.1	3.68383	136301	3.77575	48581	3.89948	43424.8	3.85111
																261	0.114	261	0.11038	261	0.103	261	0.09608	261	0.08046	261	0.07182	261	0.08038	261	0.01029	261	0.08618		3.93243	39556.8	3.98473	121227	3.849	32454.4	3.6605	81456.7	3.69837	136146	3.78528	47887.4	3.91232	45289.8	3.86567
																260	0.1128	260	0.10958	260	0.10246	260	0.09572	260	0.08059	260	0.0731	260	0.08215	260	0.01098	260	0.08815		3.94695	40502.5	3.99927	122987	3.8602	33298	3.67505	87446	3.71292	128440	3.79815	46613	3.92519	50915.4	3.88017
																259	0.11116	259	0.10834	259	0.10151	259	0.0952	259	0.08047	259	0.07441	259	0.08437	259	0.01102	259	0.09044		3.96144	41700.9	4.01382	116719	3.87473	35786.5	3.68461	91365.6	3.72413	115662	3.80935	45559.1	3.93974	62791.6	3.89469
																258	0.10906	258	0.10695	258	0.10049	258	0.09437	258	0.0807	258	0.07637	258	0.08684	258	0.01035	258	0.09351		3.97598	42693.4	4.0284	104276	3.88927	39522.7	3.69414	90594.6	3.73532	100381	3.82387	45799.5	3.95424	84224.9	3.90921
																257	0.10704	257	0.10543	257	0.09947	257	0.09368	257	0.08065	257	0.07803	257	0.08933	257	0.01009	257	0.09636		3.99053	44256.8	4.04292	89509	3.90046	43016.4	3.70535	84315.9	3.74484	84281.5	3.83841	46519.2	3.9688	117423	3.92372
																256	0.10524	256	0.10406	256	0.0985	256	0.0932	256	0.0807	256	0.07976	256	0.09186	256	0.00981	256	0.0989		4.00505	47142.9	4.05745	75435.1	3.90999	46415.3	3.71989	75081	3.75603	68897.9	3.85128	46975.5	3.98334	158968	3.93825
																255	0.10301	255	0.10252	255	0.09734	255	0.09249	255	0.08079	255	0.08155	255	0.09424	255	0.00991	255	0.10155		4.01958	49476.1	4.07194	64302.9	3.92453	52134.8	3.73108	65892	3.76725	56393.7	3.8658	49495.4	3.99785	200304	3.95282
																254	0.10124	254	0.10118	254	0.0964	254	0.0919	254	0.08083	254	0.08328	254	0.09679	254	0.0093	254	0.10458		4.03411	48749.5	4.08646	56644.4	3.93904	63889.5	3.74062	57876	3.77846	48333.8	3.88032	59367.6	4.0124	231119	3.96737
																253	0.09955	253	0.1001	253	0.09552	253	0.09137	253	0.08083	253	0.08455	253	0.09862	253	0.00995	253	0.10642		4.04861	45591.7	4.10095	51918.5	3.95358	85234.9	3.75514	50604.7	3.793	45297.8	3.89481	84036.2	4.02691	244668	3.98185
																252	0.09812	252	0.09911	252	0.09491	252	0.09099	252	0.0809	252	0.08587	252	0.1004	252	0.01033	252	0.10854		4.06311	43497.9	4.11548	49072.5	3.9681	118059	3.76967	43607	3.80754	45412.8	3.90933	134189	4.04149	239641	3.99637
																251	0.09657	251	0.09814	251	0.09416	251	0.09059	251	0.08099	251	0.08731	251	0.10252	251	0.00973	251	0.11097		4.07763	43913.1	4.12992	47149.6	3.98265	160254	3.77922	37995.7	3.82206	45696.8	3.92387	218681	4.05602	219690	4.01089
																250	0.09484	250	0.09688	250	0.0934	250	0.09021	250	0.08109	250	0.08875	250	0.10468	250	0.00934	250	0.11312		4.09216	45909.4	4.14444	46094.5	3.99714	203296	3.79374	34851.9	3.83491	44448.5	3.93841	335304	4.07054	190240	4.0254
																																			4.10663	47697.3	4.15887	46422.6	4.01167	235383	3.80826	34832.3	3.84945	42779	3.95297	466521	4.08506	156229	4.03997
																																			4.12113	47680.5	4.1734	47789.7	4.02622	246590	3.82279	36960.1	3.86397	42955.5	3.96752	581716	4.09956	122628	4.05449
																																			4.13563	45159.1	4.18793	49162.4	4.04074	234750	3.83565	40035.8	3.8785	48013.7	3.98202	649116	4.11405	94110.8	4.06901
																																			4.15017	42014.3	4.20243	49162.1	4.05513	206011	3.85016	43198.5	3.89303	63478.7	3.99654	653320	4.12858	73287.3	4.08355
																																			4.1647	40020.1	4.21695	47630.7	4.06966	169754	3.86472	47583	3.90753	99707.8	4.01108	600837	4.1431	60164.2	4.09805
																																			4.1792	39286.4	4.2315	46195.4	4.0841	134568	3.87923	57565.2	3.91874	168911	4.02562	511383	4.15761	52261	4.11262
																																			4.19375	39557.7	4.24586	46042.1	4.09865	105800	3.89376	79039	3.93327	278013	4.04019	406856	4.17217	47838.3	4.12714
																																			4.20828	40877.3	4.26043	46933.8	4.11284	85114.6	3.90827	118109	3.94783	419648	4.05469	306984	4.1867	46032.7	4.14168
																																			4.22278	42779.5	4.27494	47570.4	4.12732	72472	3.9228	178039	3.96241	566102	4.06919	224992	4.20101	46010.3	4.15621
																																			4.23703	43879.2	4.28946	47971.7	4.14185	65527.7	3.93733	253802	3.97697	675064	4.08371	165723	4.21553	46412	4.17073
																																			4.25156	43037.4	4.30374	48845.3	4.15637	61049.9	3.95189	329728	3.99147	712195	4.09824	126982	4.23005	45449.7	4.18527
																																			4.26608	40577.9	4.31828	50239.9	4.17087	56214.9	3.96641	387293	4.00601	671463	4.11278	103500	4.24458	41941.1	4.1998
																																			4.28067	37102.8	4.3326	50520.8	4.18537	50282.5	3.98098	413354	4.02052	575985	4.1273	89304.2	4.25895	36877.5	4.21433
																																			4.29518	33552.6	4.34711	49457.3	4.19989	45430.7	3.99542	402434	4.0351	459653	4.14181	80010.5	4.27351	33347.9	4.22886
																																			4.30969	30749.8	4.36151	48176.6	4.2143	43925.5	4.00997	358754	4.04959	350266	4.1563	71678.8	4.288	32948.6	4.24331
																																			4.32412	30051.2	4.37604	48227.7	4.22884	46043.2	4.0245	296368	4.06413	261879	4.17084	62059.9	4.30251	34354.4	4.25788
																																			4.33865	31864.6	4.39059	48700.9	4.24333	49291.6	4.03901	231441	4.07865	197278	4.18536	52322	4.31685	36496.8	4.27239
																																			4.35317	35065.9	4.40511	49337.5	4.25782	50969.5	4.05352	174792	4.09315	153431	4.19989	45027.3	4.3314	37887.5	4.28683
																																			4.36748	38291.3	4.41962	50276.2	4.27234	51197.2	4.06805	131016	4.10765	124368	4.21444	40097.5	4.34591	37173.5	4.30138
																																			4.382	40970.5	4.43413	51005.2	4.28687	49861.2	4.08258	100767	4.12217	103496	4.22893	37503.5	4.36044	35494.8	4.31589
																																			4.39623	42601.6	4.44864	50770.3	4.30136	47229.5	4.09711	80973.9	4.13669	87010.2	4.2434	37708.1	4.37491	34512	4.33039
																																			4.41072	41916.6	4.46318	49434.3	4.31588	44264.1	4.11149	68714.7	4.15122	73564.4	4.25794	40961.9	4.38946	33724.1	4.34463
																																			4.42524	38010.1	4.47752	47780.4	4.33004	42971	4.126	62441.2	4.16572	63199.7	4.27233	45973.9	4.404	32137.8	4.35902
																																			4.43952	32585.1	4.49186	46836.1	4.34453	44454.7	4.14049	59666.6	4.18024	55316.7	4.28687	50956.1	4.4185	29963.5	4.37357
																																			4.45386	28492.2	4.50634	46387.1	4.35904	47846	4.15502	57619.6	4.19474	49691.3	4.30139	53655	4.43274	28374.3	4.38778
																																			4.46832	26754.1	4.5207	45547.8	4.37349	50888.5	4.16953	55455.8	4.20926	46514.2	4.31591	53364.4	4.44724	27692.5	4.40228
																																			4.48282	26076.5	4.53525	43893	4.38801	52536.4	4.18405	54317.2	4.22374	45607.6	4.33043	51267.4	4.46175	27423.6	4.41681
																																			4.49734	25620	4.54944	42354.8	4.40228	53522.1	4.19834	54183.1	4.23827	46044.1	4.34495	49161	4.47607	27136.6	4.43129
																																			4.51186	26686.1	4.56395	41398.2	4.41679	54480	4.21285	53952.7	4.25281	46557.9	4.35938	47229.4	4.49059	27641.2	4.44545
																																			4.52628	29877.5	4.57846	40399.9	4.4313	54103.2	4.22702	52923.3	4.26711	46339.2	4.3739	46356.7	4.50511	30331.7	4.45992
																																			4.5406	34177	4.59271	39820.8	4.44533	51333.5	4.24154	51237.4	4.28163	45621.3	4.38846	47103.6	4.51937	34311.3	4.47442
																																			4.5547	38435.2	4.60723	40260	4.45974	47113.1	4.25593	49043.7	4.29616	45193.5	4.40296	49112.5	4.53389	37884.2	4.48893
																																			4.56908	41309.4	4.62133	42278.3	4.47397	43897.4	4.27048	46774.6	4.31068	45683.3	4.41748	50838.6	4.54832	40684.3	4.5033
																																			4.58349	42259.1	4.63585	45124	4.48842	42941.7	4.28484	44490.3	4.32513	46441.9	4.4318	51023.4	4.56286	42872.9	4.5178
																																			4.59779	41196	4.6497	47985.5	4.50282	43824.9	4.29926	42185.9	4.33963	46411.4	4.44631	49103.6	4.57736	43994.8	4.53225
																																			4.6123	39029.3	4.6642	49876.3	4.51697	44664.7	4.31376	39864	4.35417	45638	4.46085	46292.8	4.5914	42538.6	4.54678
																																			4.62684	36959.2	4.67828	50973.7	4.53149	43713.1	4.32823	37928	4.36867	45482.3	4.47508	44191.9	4.60593	38885.1	4.5609
																																			4.64102	36517.4	4.69245	51469.7	4.5458	41236.9	4.34276	37038	4.38317	46258.6	4.48955	44474.8	4.61999	35773	4.575
																																			4.65538	38362.6	4.7064	49617.4	4.56032	39670.1	4.35732	38069.8	4.3973	46293.8	4.50409	47167.3	4.63449	36137.6	4.58921
																																			4.66941	41255.8	4.72081	44551.1	4.57457	40335.1	4.37154	41092.8	4.41183	44217.4	4.51851	50495.2	4.64859	39211.1	4.60327
																																			4.68361	43424.8	4.73532	38429.4	4.58888	41225.8	4.38605	44141.1	4.42611	40722.7	4.53296	52014.9	4.6623	41474.3	4.61738
																																			4.69777	44923.7	4.74932	33894.9	4.60301	40862.9	4.40029	44922.6	4.44065	37058.1	4.54748	51422.7	4.67657	40353.6	4.63166
																																			4.71202	45118.7	4.76383	32009.5	4.6175	41001.3	4.4147	43980.8	4.45516	33551	4.56187	50384	4.69088	37394.1	4.64593
																																			4.72608	44224.3	4.77799	31471.8	4.63173	42414	4.4292	43759.4	4.46967	31128.4	4.57633	49911.5	4.70538	35376.8	4.66
																																			4.74018	43409.8	4.79216	31708.5	4.64609	42827.8	4.44341	45288.2	4.4842	30743.1	4.59086	49023.6	4.71944	34833.1	4.67424
																																			4.75435	43268	4.80612	32351.8	4.66062	40690.1	4.45793	47505.2	4.49858	31658.5	4.60539	46956.1	4.73397	34110.6	4.68833
																																			4.7685	42998.5	4.82043	33154.6	4.67506	38537.9	4.47228	48808	4.51312	32550.4	4.61957	44438	4.74805	33360.2	4.70247
																																			4.78302	42961.3	4.83486	33274.4	4.68951	39146.7	4.48656	49144.6	4.52755	33615.1	4.63391	42831.7	4.76259	33161.4	4.71661
																																			4.79687	43193.8	4.84914	32729.7	4.7037	41692	4.50075	48533.2	4.54176	36120.3	4.64847	42423.3	4.77649	34395.3	4.73075
																																			4.81113	43114.7	4.86334	33117.7	4.71772	43290.7	4.5153	47441	4.55625	39283.8	4.6625	41799.9	4.79099	36681.8	4.74485
																																			4.82546	42473.9	4.87741	35688.1	4.73225	42773.3	4.52944	46780.1	4.57066	41611.6	4.67694	39737.7	4.80503	38968.9	4.75935
																																			4.83962	43031.3	4.89176	40064.7	4.74636	41348.7	4.54396	47540.7	4.58503	41633.9	4.69148	37332.9	4.81945	39324.7	4.77351
																																			4.85395	44902.4	4.90568	44700	4.76087	40494.2	4.5585	49228.3	4.59953	39550.8	4.70599	37212	4.83375	37523	4.7875
																																			4.86809	46070.5	4.91953	47129.3	4.77493	40271.6	4.57275	51084.1	4.61396	37055.5	4.72026	39565	4.84805	35815.7	4.80201
																																			4.88188	45232.4	4.93387	47031.4	4.7893	40483.6	4.58728	51932.9	4.62837	36168.2	4.73449	42368.6	4.86227	36831.8	4.81613
																																			4.89596	42609.6	4.94809	45865.1	4.8034	40494.5	4.60138	51175.3	4.6428	37530.3	4.74899	43952.3	4.87665	40532.7	4.83038
																																			4.91011	39879.9	4.96186	45110.9	4.81776	40516.7	4.61588	49176.8	4.6568	39660.4	4.76316	44257.6	4.89067	44439.6	4.8446
																																			4.92462	38865.2	4.97607	44594.5	4.83207	41184.9	4.63029	47017.4	4.67106	40665.8	4.77747	44358	4.90471	45995.5	4.8586
																																			4.93877	38690	4.9902	43682.5	4.84608	42017.4	4.64484	45022.8	4.68528	40549.7	4.79161	44041.1	4.91897	45012.6	4.87266
																																			4.95268	36941.2	5.00403	41383.8	4.86039	41178.9	4.65898	43083	4.69937	39824.4	4.80561	42174.6	4.93295	42103.3	4.88675
																																			4.96692	32727.3	5.01835	37388.4	4.87442	38225.3	4.67315	42108.5	4.71315	39814	4.81986	38682.8	4.94738	38249.3	4.90126
																																			4.98138	29008	5.03245	32515.9	4.88854	35076	4.68766	43349.2	4.72768	40559.1	4.8341	35198.8	4.96135	35016.9	4.91552
																																			4.99571	28761.8	5.04661	28067.9	4.90261	34217.9	4.70163	45439.1	4.74221	41664.3	4.84851	33588.3	4.97536	32792.9	4.92981
																																			5.00976	31229.7	5.06064	25251	4.91699	35144.3	4.71618	46335.9	4.7564	41544.5	4.8628	34152.6	4.98959	31070.3	4.94395
																																			5.02382	33621.1	5.07483	24703.6	4.93117	36752	4.73061	44733.4	4.77038	40467	4.87706	36979	5.00408	29946.9	4.95841
																																			5.0383	34220.9	5.08864	26479.7	4.94554	37417.5	4.74487	41653.3	4.78446	39863.9	4.89142	40236.6	5.01826	29892	4.97255
																																			5.05223	34368.6	5.10289	29373.8	4.95982	35880	4.75933	38601.2	4.7984	40201	4.90537	40837.7	5.03231	30497.9	4.98624
																																			5.06642	35331.7	5.11679	32257.9	4.97418	32624.7	4.77354	36616.4	4.81292	39851.2	4.9193	38806.9	5.04677	30588	5.00043
																																			5.08043	36576.6	5.13085	34418.3	4.98836	30115.8	4.78762	35457.9	4.8271	37602.3	4.93378	37446	5.06081	30613.6	5.01438
																																			5.09453	36854.6	5.14505	34852.1	5.00245	30608.7	4.8019	33411.4	4.84101	34454.6	4.94759	38279	5.07506	31307.8	5.02862
																																			5.10832	36089	5.159	33612.1	5.01695	34285.6	4.8164	30223.7	4.85553	32351.8	4.96175	39233.9	5.08903	32783.7	5.04306
																																			5.12268	34667.4	5.17283	32280.9	5.03121	39593.8	4.83075	28022.6	4.8694	31812.1	4.97626	39051	5.1034	34077.9	5.05738
																																			5.13682	32113.5	5.18684	32272	5.04555	45020.5	4.8449	28634.1	4.88376	32376.4	4.99063	39070	5.11727	33693.2	5.0716
																																			5.15128	28228.9	5.20087	34235.6	5.05948	48638.5	4.8594	31887.8	4.89828	33233.5	5.00451	39923.5	5.1312	31390.5	5.08555
																																			5.16515	24029.5	5.21482	36439.3	5.07339	49529.2	4.8734	35949.9	4.9122	34486.6	5.0189	40808.5	5.14548	27863.3	5.09986
																																			5.1791	21568.6	5.22863	38013.2	5.08771	47492.9	4.88769	40350.1	4.92628	35733.2	5.03309	40818	5.15931	24100.9	5.11373
																																			5.19323	22165.9	5.24267	38030.3	5.10161	43057.5	4.90223	44293.3	4.94024	35985.5	5.04716	39992.5	5.1738	21713.4	5.12783
																																			5.20691	25718.9	5.2566	36686.5	5.11594	37981.2	4.91629	47124.5	4.95411	34961.3	5.0613	39086.6	5.18782	21548	5.1418
																																			5.22135	31046.5	5.27063	35237.3	5.12995	33459.8	4.93034	48580.9	4.96834	33585.8	5.07517	40012.4	5.20198	23445.6	5.15569
																																			5.23521	35370.5	5.28478	33877.2	5.14423	31797.6	4.9444	49835.2	4.98245	32756.5	5.08921	41995.5	5.21593	25302.7	5.16978
																																			5.24919	36858.5	5.2987	31749.2	5.15866	34846.4	4.95838	51095.5	4.99657	33127.5	5.10337	42471.9	5.23011	25698.7	5.18378
																																			5.26301	35600.9	5.31314	28831.7	5.17273	41137.7	4.97244	50562.5	5.01068	35741.9	5.1178	40616.8	5.24418	26433.5	5.19797
																																			5.27692	33225.3	5.32728	26227	5.1867	47314.8	4.98641	47171.3	5.02508	40929.5	5.13171	39002.5	5.25832	29932.4	5.21204
																																			5.29128	32103.6	5.34136	25861.1	5.20097	51174.8	5.0004	42161	5.0392	46275.1	5.1462	38860.3	5.27269	35858.1	5.22629
																																			5.30548	33477	5.35536	27899.1	5.21465	51301.6	5.01473	36763.7	5.0534	47773.5	5.16016	39067.3	5.28641	39943.6	5.24048
																																			5.31953	37229.1	5.3694	30383.1	5.22882	46888.4	5.02864	32492.3	5.06753	43922.5	5.17443	38169.9	5.30045	39766	5.25433
																																			5.33349	40159.2	5.38337	29663.4	5.243	40254.9	5.04273	30667.4	5.08185	37335.2	5.18852	36738.1	5.31426	36796.5	5.26847
																																			5.3476	39626.5	5.39718	25190.4	5.25682	35774	5.05679	32231	5.09607	32431.3	5.20292	36183.6	5.32812	33725.2	5.28271
																																			5.3618	36555.5	5.41115	20181.8	5.27131	34687.7	5.07091	35181.7	5.11016	32171.4	5.21694	37321.1	5.3424	31716.9	5.29651
																																			5.37596	32939.5	5.42489	17065.3	5.28521	34707.9	5.08477	37117.5	5.12404	36224.7	5.23129	38097.8	5.35653	30297.7	5.31096
																																			5.39017	30417	5.43865	16007.3	5.29903	34098.3	5.09915	36799.2	5.1381	42299.9	5.24513	36192.8	5.37052	29628.9	5.32485
																																			5.40415	29443.8	5.45278	16828.8	5.31297	32850.3	5.11315	34543.8	5.15218	46772.8	5.25918	32249.4	5.38476	30494.3	5.33865
																																			5.41801	29488.6	5.4668	19332.2	5.32715	32113.5	5.12747	32089.7	5.16602	47779	5.2737	29632.1	5.39852	32045.5	5.35255
																																			5.43204	29431.3	5.48059	22468.5	5.34108	32944.2	5.14145	31531.6	5.18013	46093.4	5.2875	28777.5	5.41271	33222.3	5.36648
																																			5.44586	28711.4	5.49466	25157.9	5.35516	35137.5	5.15564	33482.4	5.1941	44306.2	5.30171	28539.7	5.42692	32997.8	5.38032
																																			5.45965	28111.4	5.50869	26865.1	5.36899	37857.5	5.16961	35812.7	5.20822	42906.9	5.31566	28997.1	5.4408	32086.7	5.3944
																																			5.4737	28968.8	5.52265	26985.1	5.38286	40075	5.18351	36242.8	5.2223	41164.7	5.32953	31766.4	5.45459	31230.6	5.40834
																																			5.4877	31553	5.53635	24872.1	5.39683	40331	5.19767	35706.7	5.23658	39984.2	5.34383	36795.7	5.4685	31502.9	5.42238
																																			5.50136	33622.5	5.55038	20829.6	5.41047	37818	5.21157	36673.2	5.25065	41220.8	5.35759	40771.6	5.48239	32691.3	5.43632
																																			5.51524	32212.7	5.56437	16982.5	5.4245	34124.6	5.22556	39752.3	5.26473	43809.8	5.37149	41088.8	5.49618	34477.2	5.45064
																																			5.52931	27584.1	5.57838	16409.4	5.43874	33009.1	5.23969	43522.8	5.27912	45005	5.38545	38274.2	5.51011	36125.7	5.46469
																																			5.54332	23398.1	5.59236	20296	5.45253	35690.1	5.25357	45386.5	5.29326	43665.5	5.39938	35111.3	5.52401	36258.8	5.47876
																																			5.55708	21986.3	5.60625	26046.3	5.4665	39040.3	5.26724	43314.9	5.30702	40516	5.41324	33573.1	5.53811	33670.9	5.49257
																																			5.57103	22747.2	5.61999	30398.5	5.4802	41633.6	5.28144	38155.5	5.32104	36325.5	5.42703	32898.4	5.55172	29915.3	5.50682
																																			5.58478	24463.6	5.63428	32293.6	5.49417	43755.2	5.29572	33879.3	5.33532	33644.3	5.44079	31885.9	5.56565	27728.9	5.52068
																																			5.59887	25789.5	5.64785	32192.2	5.508	44936.6	5.30979	31959.3	5.34912	34430.3	5.45477	29727.5	5.57977	28809.1	5.53449
																																			5.61288	26074.1	5.66147	30212	5.52188	43252.7	5.32391	31279.9	5.36313	37194.1	5.46864	26967.2	5.59362	32281.1	5.54815
																																			5.62695	25443.7	5.67544	26617.1	5.53568	38565.4	5.33809	30978	5.37749	38881.4	5.48297	24838.1	5.60731	35897.1	5.56232
																																			5.64102	24841.7	5.68909	23739.5	5.54955	32573.6	5.35177	30789.4	5.39153	39032.6	5.49686	24516.9	5.62115	36397.2	5.5762
																																			5.65489	24756.4	5.70306	24122.6	5.56329	26808.7	5.36563	29926.6	5.40547	39271.6	5.51093	26428.9	5.63478	33381.5	5.59033
																																			5.66863	24610.9	5.71675	28153.9	5.57738	22491.4	5.37988	29541.3	5.41924	39216.9	5.52501	29288.7	5.64838	28855	5.60431
																																			5.68235	23647.5	5.73033	34028.3	5.59101	20794.7	5.39382	31495.9	5.43311	37303.6	5.53913	30676.1	5.66218	26240	5.61835
																																			5.69581	22412.8	5.7443	39433.6	5.60501	21641.4	5.40801	34875.5	5.44702	33670.3	5.55319	30169.3	5.67612	26889.1	5.63229
																																			5.70956	21880.6	5.75789	43764.3	5.61875	24316	5.42173	37328.1	5.46083	30138.5	5.56711	28812.8	5.68984	29254.9	5.64601
																																			5.72321	23485.3	5.77171	47161.3	5.63296	27585.3	5.43593	38037.4	5.47476	28716.1	5.58085	27641.4	5.70403	32239.1	5.66
																																			5.737	27126.9	5.78543	50080.9	5.64685	31242.8	5.4497	36964.6	5.48916	30105	5.59463	25726.3	5.7176	35717.7	5.67382
																																			5.75068	30973.1	5.79952	52935.3	5.66054	34375.7	5.46345	34922.4	5.50319	32391.6	5.60849	22797.4	5.73112	39999.2	5.68763
																																			5.76452	32276.8	5.8132	54770.2	5.67445	36257.9	5.47723	33192.2	5.51709	32826.4	5.62249	20614.9	5.74503	45297	5.7013
																																			5.77834	30753.4	5.82705	54008.3	5.68808	36841.9	5.49128	32997.4	5.53132	31029.7	5.63653	21951.5	5.75867	51758.3	5.71516
																																			5.79218	28456.6	5.84076	51088.8	5.70186	36416.4	5.5053	34614.5	5.545	29510.5	5.65034	27233.5	5.77274	60056.7	5.72912
																																			5.80628	27668.2	5.85452	48259.1	5.71573	35576.9	5.51928	36368.8	5.55898	30063.4	5.66394	33697.2	5.78642	69654.3	5.74302
																																			5.81993	28080.6	5.86832	47290.9	5.72947	35638.5	5.53307	36494.1	5.57259	31985	5.67768	37596.5	5.80007	78800.6	5.75726
																																			5.83372	28793.5	5.88217	47113.6	5.7437	37637.3	5.54722	35315.7	5.58653	33460.1	5.69149	38837.5	5.81374	85957.4	5.77101
																																			5.8474	29404.3	5.89591	45613	5.75733	42648.3	5.56106	34825.5	5.60032	33072.7	5.70542	40622.3	5.82741	90528.2	5.78474
																																			5.86091	30348.6	5.90976	41993.6	5.77161	51229.2	5.5749	35934.3	5.61409	31450.4	5.71907	46968.8	5.84104	91623.8	5.79852
																																			5.87472	30775	5.92345	37457.3	5.78543	62001.7	5.58872	38165	5.62822	30796.5	5.73272	60015.5	5.85474	88217.8	5.81248
																																			5.88833	29357.8	5.93707	33402	5.79912	71555	5.60266	41172.6	5.642	31517.3	5.74653	81639.7	5.86864	81500.6	5.82606
																																			5.90199	25903.5	5.95048	29397.9	5.81293	76868.7	5.61645	44318.7	5.65576	32157.2	5.76031	112695	5.88239	73910.6	5.83973
																																			5.9158	21641.1	5.96408	24964.9	5.82658	76997.8	5.63033	45827.2	5.66963	32086.3	5.774	150785	5.89606	66193.5	5.85341
																																			5.92932	18159.9	5.97843	21508.8	5.84063	72807.3	5.64397	43908.3	5.68366	32652.6	5.78798	190154	5.90981	58484	5.86716
																																			5.94282	17353.4	5.99198	20125.5	5.85419	66497.7	5.65772	39265.9	5.69736	35645.7	5.80171	223088	5.92351	51609.3	5.88089
																																			5.95654	19654.1	6.00538	19802	5.86805	60110.9	5.67175	35307.2	5.71127	43004.5	5.8153	241967	5.93733	46110.9	5.89457
																																			5.97018	23102.1	6.01883	19584.6	5.88168	54078.9	5.68544	34519.8	5.72497	57665.8	5.82902	243724	5.95119	42225.8	5.90842
																																			5.98366	24464.9	6.03234	19608.6	5.89535	48129.4	5.69943	37084.3	5.73875	80937.6	5.84263	230227	5.96522	40086.5	5.92226
																																			5.99701	23456	6.04616	21461.8	5.90907	42235	5.71342	42746.8	5.75251	110439	5.85608	205983	5.97878	38745.2	5.93642
																																			6.01077	22223.4	6.05985	25484	5.92301	37020.8	5.7271	51885.7	5.76633	141386	5.87028	176749	5.99287	36852.7	5.95013
																																			6.02449	22334.1	6.07337	30229.9	5.93668	34221	5.74084	64585.5	5.7799	169569	5.88398	149000	6.00645	33697.6	5.96383
																																			6.03826	22642.5	6.08666	32362.7	5.95028	34478.4	5.75444	79698.7	5.79391	192118	5.89756	126734	6.0201	30709.7	5.97765
																																			6.05188	20912.8	6.10028	30575.9	5.96415	36563.6	5.76835	93979.9	5.80777	207052	5.91121	109521	6.03405	30127.4	5.99152
																																			6.06546	17459.8	6.11398	27146.3	5.9779	38122.1	5.78239	103540	5.82133	212664	5.92504	95890.3	6.04773	32190.9	6.00529
																																			6.07885	15011.2	6.12766	25180.5	5.99152	37676.6	5.79621	107376	5.83526	208469	5.9386	85336.4	6.06132	34714.6	6.01913
																																			6.09235	15925.7	6.14157	24931.4	6.00527	35437.4	5.80998	107262	5.84907	195846	5.9522	77429.9	6.07487	35230.9	6.03304
																																			6.1063	19916.8	6.15543	25167	6.01886	32390.7	5.82374	103907	5.86278	176771	5.96594	71432.9	6.08823	33691.2	6.04665
																																			6.11986	23790	6.16908	24946.3	6.03248	29142.3	5.83766	96317.8	5.87642	153293	5.97951	65711.5	6.10206	31925	6.06025
																																			6.13366	24822.7	6.18292	24866.7	6.04614	25627.8	5.85159	84906.6	5.88976	128409	5.99344	59458.3	6.1163	31047.1	6.07398
																																			6.14728	23126.8	6.19658	25100.8	6.05996	22400.2	5.86539	72292.4	5.90365	105675	6.0074	53311	6.13	30500.1	6.08766
																																			6.16089	20824.1	6.21046	26134.1	6.07412	21031.1	5.8791	60999.6	5.91737	87909.1	6.0209	47505.3	6.14395	29173.6	6.10124
																																			6.17474	20083.8	6.22421	29703.4	6.0878	22020.5	5.89306	52208.7	5.93136	75333.1	6.03466	41942.1	6.15774	27385.3	6.11532
																																			6.18827	20877.9	6.23773	36765.1	6.10151	24654.1	5.9068	46062.4	5.94489	66486	6.04846	36555.6	6.17124	26145.1	6.12888
																																			6.20208	21830.2	6.25096	45608.5	6.11528	27605.2	5.92055	42311.4	5.95909	59662.4	6.06237	32346.5	6.18512	26238.6	6.14266
																																			6.21573	21708.2	6.26485	52910.8	6.12889	29703.9	5.93444	40212.2	5.97261	53721.5	6.07623	30103.7	6.1989	27238.9	6.15634
																																			6.22959	20764.3	6.27843	56431.3	6.14273	29880.1	5.94819	39515.4	5.98621	48464.5	6.08989	29612.8	6.21232	27909.4	6.16998
																																			6.24341	20650.9	6.29214	55019.7	6.15645	28102.4	5.96231	40820.6	5.99979	44179.9	6.10354	29916.9	6.22623	27727.2	6.18339
																																			6.25704	21416.4	6.30578	48968.1	6.17033	26016.1	5.97621	43114.8	6.01357	41108.2	6.11733	30323.4	6.23981	27595.8	6.19733
																																			6.27063	21921.4	6.31937	41120.6	6.18388	25142.5	5.98992	43859.5	6.02728	38958.6	6.13115	31113.7	6.2535	28520.1	6.21099
																																			6.28435	21995.4	6.33327	34378.3	6.19773	25303.8	6.00357	41535.7	6.04085	37202.4	6.14481	32483.5	6.26747	30528.1	6.22457
																																			6.29833	22565.1	6.34695	29423.7	6.21149	26154.8	6.01728	37636.9	6.05447	35754.6	6.15851	33583.4	6.2814	32465.1	6.23839
																																			6.31203	25004.9	6.36071	26079	6.22544	28817.2	6.03087	34865.2	6.06797	34062	6.17225	34262.6	6.29494	33384	6.25206
																																			6.32586	28488.3	6.37444	24251.2	6.23897	35758.1	6.04473	34016.5	6.08167	31892	6.18585	35405.2	6.30889	32829.7	6.26568
																																			6.3395	30018.5	6.388	24554.7	6.25282	47144.2	6.0585	33490.4	6.09551	30832.9	6.19964	38193.8	6.32248	31540.9	6.27929
																																			6.35289	27797.5	6.40154	27346.8	6.26659	59713.4	6.07231	31908.3	6.10953	32085.4	6.21343	44229.1	6.33605	29755.3	6.29294
																																			6.36627	23431.8	6.41479	31035.7	6.28011	69078.1	6.08593	29163.4	6.123	34851.1	6.22699	55694.6	6.34996	27993.1	6.30649
																																			6.37988	19749.6	6.42827	32352.7	6.29377	73052.7	6.09958	27207.2	6.13661	36721.7	6.24097	73202.6	6.36359	27078.3	6.32029
																																			6.39347	17710.3	6.44216	30039.6	6.3073	71715	6.11355	28004.4	6.15014	36696.9	6.25472	94866.9	6.37699	27458.7	6.33377
																																			6.40731	16664.7	6.4557	27044.4	6.32114	65648.5	6.12707	31492.4	6.16379	36093.4	6.26842	115866	6.39062	28508.5	6.34739
																																			6.42092	16546	6.46944	25592.8	6.33473	55863.6	6.14081	34968	6.17745	37478.3	6.28192	130188	6.40427	29016	6.36104
																																			6.43419	17138.5	6.48278	25282	6.34872	44637.4	6.1545	36118.9	6.1912	42831.5	6.29544	134022	6.41802	28325.4	6.37461
																																			6.44798	18195.8	6.49642	25341.9	6.36222	35515.5	6.16821	35056.1	6.20489	52655.6	6.30902	127414	6.43145	26838.6	6.38814
																																			6.46179	19321.4	6.50978	25472.4	6.37602	30479.9	6.18198	34737.9	6.21844	67975.3	6.32261	113657	6.44495	25594.1	6.40233
																																			6.47544	19930.2	6.52322	25963.2	6.38958	28472.2	6.19532	38902.3	6.23199	90911.5	6.33621	96806.9	6.45838	25449.9	6.41582
																																			6.48914	20025.1	6.53673	26295.1	6.40331	27172.9	6.20896	49208.6	6.2458	121097	6.34986	80116.3	6.47195	26744.7	6.42981
																																			6.50288	20438.3	6.55043	25546.6	6.41682	25753.9	6.22304	64951.7	6.2595	152525	6.36396	65960.3	6.48551	29129.9	6.44335
																																			6.51639	21172.1	6.56421	23644.3	6.43028	25586.2	6.2368	83040.7	6.27309	175923	6.37777	54635.5	6.49898	31449.6	6.45688
																																			6.52996	22936.8	6.57763	22649.9	6.44367	27506.6	6.25071	98671.6	6.28674	183609	6.39152	45379.1	6.5127	31858.1	6.47037
																																			6.54372	25347.9	6.59151	24234.2	6.45692	29650.6	6.26451	108251	6.30024	175239	6.40529	37909.7	6.52635	29846.7	6.48422
																																			6.55739	27437.8	6.60503	26877.9	6.47074	29111.8	6.27806	112007	6.31422	155491	6.41921	32712.9	6.5397	26189.3	6.4977
																																			6.57113	27498.3	6.61872	28769.2	6.48429	25307.5	6.29178	111673	6.32794	130474	6.43275	30362.6	6.55335	23423.3	6.51109
																																			6.5849	25888.8	6.63221	28791.5	6.49791	21114.8	6.30566	106146	6.34173	104342	6.44635	30368.1	6.56689	23111	6.52502
																																			6.59841	24432	6.64551	26152.3	6.51172	19479.4	6.31921	93756.1	6.35527	80687.1	6.45989	31086.9	6.58009	24733.7	6.53854
																																			6.61202	24056.3	6.65892	21692.8	6.52538	20666.9	6.33274	76647.7	6.3689	62740.6	6.47341	30949.7	6.59366	25380	6.55245
																																			6.62538	24297.2	6.67237	17491.3	6.53903	23107	6.34642	59315	6.38271	51690.2	6.48706	29204.3	6.60708	23446	6.56598
																																			6.63898	24638	6.68597	15448.7	6.55256	25287.8	6.35979	46379	6.39621	45988.2	6.50045	26743.7	6.6204	19805.5	6.57934
																																			6.65275	24734.7	6.69971	15407.5	6.56621	26691.3	6.37366	39244.2	6.40996	43788.7	6.51352	24334.7	6.6341	16258.8	6.59262
																																			6.66634	24046.8	6.7132	15874.4	6.57964	26537.7	6.38714	36527.1	6.42357	43130.4	6.52694	22264.1	6.64768	13227.9	6.60622
																																			6.67986	21434.2	6.727	15594.1	6.59327	24764.5	6.40104	35187.4	6.43698	42125.6	6.54062	20161.6	6.66114	11482.7	6.62005
																																			6.69339	17103.4	6.74056	14588.5	6.6068	22372.7	6.41467	32601.8	6.45054	38858.4	6.55457	17918.4	6.67454	12055.8	6.63379
																																			6.70713	12166	6.75419	14790.9	6.62001	20378.2	6.42835	28954.2	6.46424	34206.4	6.56815	15590.7	6.68774	15301	6.64749
																																			6.7208	8005.55	6.76794	16812.5	6.63369	19133.7	6.44173	25753.3	6.47782	31055.5	6.58171	14277.2	6.70087	19117.9	6.66082
																																			6.73456	6135.84	6.78124	19445.2	6.64748	18772.1	6.45537	23771.1	6.49189	30288.4	6.5955	14622.7	6.71448	21559.5	6.67455
																																			6.74812	7619.06	6.7947	21277.5	6.66089	19585.3	6.46896	22586.2	6.50546	30353.8	6.60926	16194.6	6.72793	21542	6.68818
																																			6.76132	11458.1	6.80832	22169.4	6.67459	21154.6	6.48264	22096.5	6.51899	30861.2	6.62278	17665.1	6.7416	19703.5	6.70157
																																			6.77489	15784	6.82144	22322	6.688	22425.8	6.49627	22762.1	6.53249	32367.6	6.63633	18309.8	6.75519	17611.4	6.71478
																																			6.78843	18731.6	6.83479	21798.2	6.70147	22350.3	6.50975	24791.6	6.54588	33694.4	6.64998	18289.2	6.76877	17036.5	6.72831
																																			6.80187	18882.5	6.84852	20876	6.71489	21030.9	6.52304	28153.1	6.55907	33979.6	6.66354	18318.8	6.78178	18314.3	6.74153
																																			6.81566	16390.5	6.86198	19992.4	6.72892	19727	6.53668	32106.3	6.57254	33740.9	6.67708	17954.7	6.79546	20725.2	6.75464
																																			6.82907	12896.8	6.87568	18136.5	6.74247	19235.2	6.5503	34291.5	6.58613	33059.5	6.69036	17355.6	6.80908	23108.9	6.7682
																																			6.84262	10245.2	6.88921	15057.1	6.75608	19354.5	6.56381	33503.7	6.59976	30305.3	6.70404	17516.5	6.82262	24776	6.78194
																																			6.85609	9471.16	6.90231	11734.1	6.76939	19641.9	6.5775	30596.7	6.61341	25515.3	6.71758	19083.5	6.83612	24888.2	6.79541
																																			6.86979	10297.9	6.91575	9611.79	6.7825	19418.7	6.59115	27109.8	6.62692	21170	6.7312	20552.2	6.84954	23368.3	6.80895
																																			6.8834	11968	6.92932	9026.66	6.79618	18548.9	6.60472	23471.1	6.64021	19101.8	6.74472	20912.4	6.86291	20805.4	6.82205
																																			6.89695	13020.1	6.94297	9980.46	6.80977	17556.4	6.61799	20122.1	6.654	19171.9	6.75823	20604.6	6.87635	18032.7	6.83533
																																			6.91014	12735.3	6.9564	12460.4	6.82313	17491.4	6.63167	18403	6.66744	20208.4	6.77141	20129	6.89014	15724.2	6.84929
																																			6.92333	11474.7	6.96972	16242.1	6.83676	18165.6	6.6452	18853.7	6.68091	21465.6	6.78497	19352.9	6.90383	14411	6.86267
																																			6.93689	10948.5	6.98235	20269	6.84997	19135.2	6.65897	19454.5	6.69474	23251.5	6.79848	18662.9	6.91723	13979.1	6.87591
																																			6.95043	12095.6	6.99579	22629.6	6.86309	19465.1	6.67257	18554	6.70836	24813.4	6.8121	18286.3	6.93056	13525.3	6.8893
																																			6.96398	14609.6	7.00935	21326.9	6.87644	18535.5	6.68595	16909.3	6.72176	24922.6	6.82549	17952	6.94372	13268.1	6.90255
																																			6.97748	16987.4	7.023	17626.8	6.89004	16807.7	6.69937	16000.7	6.73532	23570.6	6.83924	17571.1	6.95763	13808.3	6.91596
																																			6.99085	17689.7	7.03649	14479.9	6.90357	16063.1	6.71305	15459.5	6.74899	21965.9	6.85251	17831.9	6.97106	14568.8	6.92962
																																			7.00392	16294	7.05022	13625.1	6.91707	17452.3	6.72666	13986.8	6.76235	20683.8	6.86631	18632.9	6.98464	14369.3	6.94317
																																			7.01767	14117.1	7.06335	14117.4	6.93032	20312.5	6.7404	12338.4	6.77567	20488.9	6.87989	19689.5	6.99823	13107.4	6.95677
																																			7.03104	12373.9	7.07681	14152	6.94339	22800.8	6.75385	12236.3	6.78933	22454.8	6.89339	21069.7	7.01171	11338	6.97055
																																			7.04449	11377	7.09038	13780.6	6.95709	23302.5	6.76756	14562.4	6.80261	26578.1	6.90674	22952.1	7.02468	9942.46	6.98405
																																			7.05799	11415.6	7.10408	14123.9	6.97073	21719.4	6.78121	17985	6.81615	30194.4	6.92025	23882.1	7.03836	9331.09	6.99756
																																			7.07167	12721.9	7.11752	15762.2	6.98448	19210	6.79455	20181.9	6.8297	30732.9	6.93337	22130.3	7.05214	9070.52	7.0115
																																			7.08486	14060.1	7.13099	17962.3	6.99809	17191.9	6.80735	19979.1	6.84316	27890	6.94687	18429.7	7.06572	8691.96	7.02506
																																			7.09859	13873.3	7.14394	19420.9	7.01154	17090.4	6.8209	19574.3	6.8565	23409	6.96018	15496	7.07946	8500.66	7.0386
																																			7.11203	11993.7	7.15726	19353.9	7.02495	19751.5	6.83442	20509.5	6.86986	18997.2	6.97374	15024.3	7.093	8646.6	7.05227
																																			7.12546	10435.5	7.17091	18162.5	7.03835	23596.7	6.84777	22008.1	6.88312	15686.8	6.98709	16125.6	7.10601	9015.53	7.0655
																																			7.13884	11194.6	7.18438	16866.9	7.05183	25645.5	6.86101	22007	6.89686	13293.9	7.00025	16631.1	7.11965	9460.66	7.07859
																																			7.15205	13837.6	7.19773	15530.1	7.06533	24189.6	6.87449	20797.7	6.91051	11301	7.01342	15581.1	7.13338	9757.72	7.09218
																																			7.16487	16701.6	7.21109	13485.5	7.07868	20207.4	6.88757	19542.7	6.92404	9524.7	7.02713	13713.1	7.14684	10155.6	7.10568
																																			7.17823	19263.1	7.22452	11138.3	7.0918	15515.5	6.90129	18949.1	6.93768	8260.31	7.0407	12320.1	7.16051	10946.9	7.1192
																																			7.19168	22263.4	7.23784	9141.57	7.10522	12271.5	6.91513	18578	6.95112	8648.8	7.05471	12447.7	7.17389	11447.9	7.13265
																																			7.20533	25200.3	7.25082	8718.06	7.11862	11371.9	6.9287	18449.9	6.96419	11122	7.06831	14238.9	7.18689	11175.4	7.14577
																																			7.21873	26048.7	7.26456	10489.4	7.13219	12226	6.94218	17953.9	6.97772	14299.5	7.08191	16811.7	7.20069	11080.4	7.15905
																																			7.23189	23950.7	7.2779	14004.8	7.1457	13217.7	6.95583	17359.5	6.99163	16422.7	7.09544	18124.7	7.21408	11505.3	7.17244
																																			7.24508	20111.6	7.29133	16821.7	7.15927	14113.4	6.96949	16295.6	7.00501	16921.1	7.10885	17195.6	7.2275	11928.8	7.18593
																																			7.25841	16596.3	7.30414	17359.5	7.17269	15169.3	6.98312	14968.7	7.01836	16019.9	7.12249	15400.3	7.24091	11989.9	7.19917
																																			7.27181	14534.8	7.31738	15726.7	7.18597	16018.5	6.99671	14135.5	7.03178	14565.7	7.13607	14546.2	7.25437	11458.3	7.21259
																																			7.28536	14028.6	7.33089	13341.4	7.19953	15582.3	7.0103	14571.5	7.0448	14246.5	7.14974	14839	7.26747	10946	7.22582
																																			7.29889	14325.1	7.34439	11643.5	7.21292	14124.2	7.02389	16091.3	7.0583	15781.5	7.1635	14717.3	7.28126	11505.8	7.239
																																			7.31234	14312.3	7.35796	10992.3	7.22614	13037.4	7.03735	18002.3	7.07189	17536.4	7.17661	12811.2	7.29467	12959.7	7.2524
																																			7.3251	13991.3	7.37151	10290.4	7.23964	13285.6	7.05091	19416.2	7.08514	17620.9	7.19044	9872.8	7.30817	13669.5	7.26589
																																			7.33824	13811	7.38446	9204.23	7.25311	14273.3	7.06441	19794.3	7.09853	16426.8	7.20381	7983.01	7.32155	13014.8	7.27925
																																			7.35181	13353	7.39772	8404.85	7.26609	15033.8	7.07776	19641.2	7.11242	15627.5	7.21754	8846.35	7.33462	12106.2	7.29251
																																			7.36529	12163.5	7.41118	8602.15	7.27965	14831	7.09135	20094.8	7.12559	16541.2	7.23098	11032.7	7.34758	11383.8	7.30548
																																			7.37887	10423.7	7.4247	8949.04	7.29315	13645	7.10475	21027.3	7.13931	18775.1	7.24459	12101.6	7.36096	10588.7	7.31853
																																			7.39247	8467.97	7.43803	8915.72	7.30656	12992.9	7.11827	20820.4	7.15279	20539.1	7.25828	11514.5	7.37448	10317.5	7.33208
																																			7.40557	6901.43	7.45164	9189.33	7.32005	13745	7.13178	18553.7	7.16592	20566.9	7.2718	10281.1	7.38784	10968.8	7.34548
																																			7.41897	6567.68	7.46494	10520.9	7.33321	14565.7	7.14542	15170.7	7.17919	19308.6	7.28531	9595.95	7.4014	12180.2	7.35872
																																			7.43227	7676.53	7.47816	12493.5	7.34648	13739.5	7.15893	12338.6	7.19254	18068.3	7.29924	10236.3	7.41477	13001.2	7.37216
																																			7.44559	8745.06	7.49158	13891	7.35968	11335.4	7.17241	11013.6	7.20537	17807.5	7.31284	12216.7	7.42724	12865.1	7.38544
																																			7.45913	8969.21	7.50518	14150.8	7.37309	8707.15	7.18549	10543.2	7.21888	18166.5	7.32641	14421.2	7.44088	12591.4	7.39877
																																			7.47262	8905.24	7.51858	13406.9	7.38652	7526.8	7.1989	9998.99	7.23253	18551.9	7.33958	15662.7	7.45431	12674.5	7.4123
																																			7.48563	9259.59	7.53213	11965.2	7.4001	8353.79	7.21166	9175.98	7.24582	18201.7	7.35316	16030.5	7.46787	12584.2	7.42582
																																			7.49911	10532.9	7.54494	11157.3	7.41332	10235.8	7.22505	8105.24	7.25919	17119.3	7.36659	16143.9	7.4813	11408.4	7.43911
																																			7.51272	12540.6	7.55825	14232.8	7.42646	11082.5	7.23839	7180.79	7.27237	15782.8	7.38024	16924	7.49468	9637.21	7.45237
																																			7.52616	14232	7.57163	25637.1	7.43999	10592.3	7.25183	6684.93	7.28538	14178.1	7.39352	18657.7	7.50733	8904.68	7.46561
																																			7.53962	15360.3	7.585	47871.9	7.45338	10260.9	7.26523	7130.31	7.2991	12507	7.40691	19751	7.52092	9454.56	7.47902
																																			7.55291	16525.4	7.59823	79792.2	7.46652	11400.1	7.27877	9144.29	7.3126	12108.7	7.41994	19257.4	7.53442	9990.97	7.4925
																																			7.56625	18540.3	7.61155	117200	7.47996	14032.7	7.29215	12213.5	7.32587	13930.1	7.43362	18410.2	7.54783	10066.9	7.50589
																																			7.57957	20472.7	7.6247	154369	7.49309	16300.5	7.30583	15925.8	7.33939	17406.3	7.44718	18396.9	7.56125	10750.3	7.51927
																																			7.59295	22015.1	7.63783	187927	7.50609	15541.2	7.31938	19009.7	7.35276	20543.9	7.46068	17927.3	7.5747	13853.3	7.53263
																																			7.60623	23424.5	7.65147	216207	7.51987	11983.5	7.33289	19770.7	7.36569	22038.3	7.47413	15945.3	7.58739	19734.9	7.54526
																																			7.61975	24695.1	7.665	236359	7.53335	8705.22	7.34617	17591.5	7.37912	21653	7.48771	13620.1	7.60055	28144.4	7.5583
																																			7.63298	25782.8	7.67844	243239	7.54688	9411.65	7.35969	14401.7	7.39256	20019.7	7.50056	12436.7	7.61352	39498.3	7.57168
																																			7.64587	27339.3	7.69191	233453	7.5603	17404.1	7.37302	12556.3	7.40603	17609.5	7.51386	12533.3	7.62687	54575.6	7.58495
																																			7.6592	29417.9	7.7047	209274	7.57322	36512.2	7.3864	12098.4	7.41959	15009.8	7.52689	13544.7	7.64014	72958.4	7.59777
																																			7.67253	30587.7	7.71788	177947	7.58613	71234.7	7.39972	11803.7	7.43314	13164.5	7.54041	15282	7.65333	91295.8	7.61083
																																			7.68565	29043.1	7.73123	146753	7.59975	124694	7.4133	11898.9	7.44621	12415.4	7.5537	19549.8	7.66536	104478	7.62263
																																			7.69914	25203.2	7.74442	119337	7.61318	194217	7.4268	12590.7	7.45975	12460.4	7.56724	31568.5	7.67744	109929	7.63516
																																			7.7124	20833.3	7.75751	96387.4	7.62648	270153	7.44033	13891.6	7.47326	13204.8	7.58033	60795.9	7.69084	108318	7.6483
																																			7.7253	17039.3	7.77106	78996.9	7.64012	339191	7.45418	15727.6	7.4866	13387.8	7.59391	119108	7.70379	101192	7.66127
																																			7.73868	13681.2	7.78409	67863.1	7.65327	391030	7.46765	17820.1	7.49998	12304.1	7.60742	213723	7.71722	90126	7.67472
																																			7.75214	10763.5	7.79751	64671.4	7.66636	419052	7.48107	18830.6	7.51308	10622.5	7.62077	341747	7.73063	77135.5	7.68802
																																			7.76555	8518.5	7.81095	74836.1	7.67976	419334	7.49457	18350.7	7.52608	10365.8	7.63407	486920	7.74339	64017.8	7.70108
																																			7.77916	7033.24	7.82447	109061	7.6931	392536	7.50808	17375.7	7.53961	14675.7	7.64739	623180	7.75673	51224.7	7.71364
																																			7.7927	6761.17	7.83782	181640	7.70635	345768	7.52161	17718.7	7.55301	30134.7	7.66034	722924	7.76947	39742.8	7.72678
																																			7.80573	8247.37	7.85115	302067	7.71998	289897	7.5352	21095.6	7.56607	67587.3	7.67325	765062	7.78291	30676.8	7.73994
																																			7.8192	11964.9	7.86381	466452	7.73321	235150	7.54855	30773.3	7.57959	139652	7.68596	745432	7.79629	24205.6	7.75342
																																			7.83267	18460.3	7.87705	653344	7.74621	187692	7.56176	53746.1	7.59289	254800	7.69888	678687	7.80967	20098.7	7.76658
																																			7.84618	28258.4	7.89036	828033	7.75981	150966	7.57508	99760.9	7.60589	411305	7.7122	587580	7.82299	18097.6	7.77945
																																			7.85965	39824.8	7.9037	955276	7.77329	125226	7.58821	176212	7.61943	595203	7.72555	491618	7.83642	17943.1	7.79217
																																			7.87278	50266.6	7.91684	1.01181e+06	7.78667	109594	7.60159	282044	7.63278	781877	7.73857	402148	7.84916	19413.4	7.80556
																																			7.8867	59148.8	7.93016	994830	7.80016	107707	7.61493	404946	7.64596	941790	7.75173	325634	7.86261	22651.5	7.81903
																																			7.901	68181.9	7.94344	919106	7.81343	133433	7.62838	524763	7.65939	1.04912e+06	7.76519	263330	7.87596	28387	7.83224
																																			7.9152	79566.8	7.9569	805689	7.82644	209291	7.64166	620667	7.67257	1.08862e+06	7.77851	212660	7.88928	36368.7	7.84545
																																			7.92917	93397.2	7.97037	675096	7.84005	356851	7.65524	677366	7.6853	1.05821e+06	7.79152	173337	7.90262	45072.3	7.85824
																																			7.94249	103164	7.9837	544280	7.85344	583821	7.66852	685913	7.69875	966895	7.80499	150121	7.9162	52419.8	7.87138
																																			7.956	99651.7	7.99688	428341	7.86685	874363	7.68167	646277	7.71219	834461	7.81811	154895	7.92912	56854.2	7.88483
																																			7.9701	82340.3	8.01041	336999	7.88026	1.18673e+06	7.69482	570744	7.72535	685434	7.83145	207388	7.94255	56639.4	7.89841
																																			7.98426	61486.8	8.0238	270042	7.89318	1.46252e+06	7.70838	478903	7.73864	541963	7.84494	330783	7.95604	51090.8	7.91173
																																			7.99773	47053.2	8.03737	220714	7.90611	1.64011e+06	7.72191	386965	7.75187	419634	7.85856	538824	7.96944	42202.4	7.92504
																																			8.01176	39977.4	8.0508	182586	7.91953	1.67922e+06	7.73524	304555	7.76493	325260	7.87192	820670	7.9826	33731.9	7.9382
																																			8.02575	36293.6	8.06433	152557	7.93302	1.59034e+06	7.74846	236832	7.77826	261637	7.88536	1.14044e+06	7.9963	27516.6	7.95147
																																			8.04027	33189.4	8.07742	128954	7.94642	1.42352e+06	7.76196	185919	7.79205	236432	7.89884	1.44382e+06	8.00929	22618.9	7.96493
																																			8.05378	30109.5	8.09091	109227	7.95999	1.22842e+06	7.77533	153632	7.80541	270768	7.91218	1.66996e+06	8.02262	18209.4	7.97837
																																			8.06785	27470.4	8.10415	91207.5	7.97328	1.03376e+06	7.78885	147631	7.81901	402962	7.92534	1.77179e+06	8.03596	14745.1	7.99175
																																			8.08145	25600.6	8.11739	73558.7	7.98626	853153	7.80233	182500	7.83248	676568	7.93845	1.7391e+06	8.04937	12482.4	8.00516
																																			8.09598	24943.8	8.13074	56973.1	7.99971	693759	7.81577	286259	7.8453	1.11865e+06	7.95159	1.60046e+06	8.06263	11009.9	8.01823
																																			8.11036	25065.1	8.14497	43406.4	8.01301	557361	7.82909	490575	7.85871	1.70688e+06	7.96488	1.39833e+06	8.07604	9732.54	8.03146
																																			8.1243	24391.2	8.15953	33610.5	8.02605	445445	7.84237	817966	7.87211	2.36527e+06	7.97834	1.17072e+06	8.08877	8644.11	8.04487
																																			8.13785	22138.4	8.17373	26758.5	8.0394	357744	7.85547	1.26012e+06	7.88524	2.97208e+06	7.99156	950815	8.10208	7268.2	8.05838
																																			8.1524	19300.7	8.18786	22436.3	8.0522	289986	7.86895	1.76147e+06	7.89875	3.40479e+06	8.00455	761801	8.1154	5642.52	8.07158
																																			8.16642	17160	8.2024	20395.8	8.06529	238999	7.88228	2.22512e+06	7.91206	3.60353e+06	8.01772	610971	8.12865	4328.11	8.08481
																																			8.18061	16071.6	8.21661	20010.9	8.07869	200959	7.89579	2.55051e+06	7.92484	3.57664e+06	8.03089	490861	8.14197	4296.87	8.09769
																																			8.19515	15752	8.23076	19791.8	8.0923	170273	7.90914	2.67131e+06	7.93821	3.35458e+06	8.04413	392369	8.15543	5530.29	8.11065
																																			8.20968	16080.9	8.24529	18934.8	8.10589	144317	7.9225	2.58044e+06	7.95171	2.97539e+06	8.05791	313144	8.16821	6369.4	8.12414
																																			8.22415	17534.5	8.2592	18047.3	8.11924	123247	7.93603	2.32632e+06	7.96498	2.50513e+06	8.07143	253180	8.18163	5775.37	8.13765
																																			8.23772	19670.8	8.27365	18030.2	8.13212	106851	7.94921	1.99332e+06	7.97839	2.03031e+06	8.0849	209544	8.19497	4442.8	8.15093
																																			8.2511	21981.9	8.2876	18122.5	8.14513	93377.4	7.96273	1.65651e+06	7.99149	1.61002e+06	8.09808	174892	8.2082	3550.97	8.16419
																																			8.26449	23868.6	8.30185	16694.5	8.15854	81275.4	7.97628	1.35628e+06	8.00408	1.26617e+06	8.11118	144456	8.22161	3198.72	8.17729
																																			8.27791	24723.6	8.31514	13771.9	8.17211	69344.8	7.98974	1.10368e+06	8.01751	995660	8.12446	118955	8.23496	2879.8	8.19048
																																			8.29123	23874	8.32817	11264.9	8.18535	57493.4	8.00324	894321	8.03092	787048	8.13762	100032	8.24764	2570.11	8.20389
																																			8.30428	22710.5	8.34239	10793.8	8.19923	47029.8	8.01649	718714	8.04397	629564	8.15108	88472.1	8.26121	2715.69	8.21736
																																			8.31739	23044.1	8.35663	12449.3	8.21268	39329.9	8.02991	570891	8.05738	511860	8.16461	82410.9	8.27458	3502.68	8.23054
																																			8.33079	24559.3	8.37096	14881.6	8.22603	34638.3	8.04316	450842	8.07046	425564	8.17773	78036.4	8.28781	4287.3	8.24379
																																			8.34389	25805.4	8.38496	16791.3	8.24055	32479.8	8.05645	361873	8.08317	362998	8.1908	73507.4	8.3008	4193.39	8.25676
																																			8.35724	26210.2	8.39869	17713	8.25377	31755.7	8.06951	299137	8.09648	314423	8.20425	68308	8.31419	3463.74	8.26995
																																			8.37054	25446.6	8.41233	18554.5	8.26684	31257.7	8.08292	252426	8.10989	270951	8.21758	63069.9	8.32691	2751.93	8.28335
																																			8.38344	23274.7	8.42625	20880.5	8.28015	30373	8.09621	214359	8.12294	230341	8.2307	58005	8.3403	2930.73	8.29674
																																			8.39649	21447	8.4401	25659.2	8.2934	28730.2	8.10976	181977	8.13614	196387	8.24377	53316.8	8.35353	4171.53	8.30976
																																			8.40975	21370	8.45368	31361.2	8.30632	25936.9	8.12333	155152	8.14858	170102	8.25707	48871.1	8.36681	5733.52	8.32272
																																			8.42274	22034.3	8.46716	34322	8.31974	22730	8.13673	132998	8.16123	148232	8.27036	44946.5	8.37996	6961.5	8.33566
																																			8.43614	21940.3	8.4806	33283.7	8.33326	20340.5	8.15001	116039	8.17447	127587	8.28376	43023.2	8.39342	7660.96	8.34873
																																			8.44966	21785.8	8.49447	30530	8.34784	18881.3	8.16352	103983	8.18811	107345	8.29681	43180.2	8.40612	7207.42	8.36241
																																			8.46339	22921.4	8.50787	28093	8.36233	18021.4	8.17689	94367.2	8.20121	89834.5	8.31022	42939.1	8.41943	5287.7	8.37584
																																			8.4774	25834.5	8.52135	26845.8	8.37668	17811.9	8.19026	85142.5	8.21455	77137.5	8.32366	40063.6	8.43272	2794.44	8.38915
																																			8.49109	28630.2	8.53507	27730.5	8.39063	18561.4	8.20368	75807.1	8.22799	69963.5	8.3368	35097	8.44598	1268.04	8.40242
																																			8.50468	29701.6	8.54848	30806.3	8.40514	20196.3	8.21703	67643	8.24078	66455.6	8.34986	30752.5	8.45909	1076.08	8.41544
																																			8.51808	28554.3	8.5621	34000	8.41937	21404.5	8.23023	62026.1	8.25408	64724.7	8.3631	28243.1	8.47256	2123.87	8.42854
																																			8.53111	26501.6	8.57554	35622.6	8.43351	20933.5	8.24357	58686.2	8.26738	64358.9	8.37644	26822.8	8.4855	4005	8.44206
																																			8.54379	24720.5	8.5889	36455.3	8.44804	18475	8.25667	56877.4	8.28039	64812.3	8.38962	25487.6	8.49871	5475.93	8.45544
																																			8.55614	24941.4	8.60239	36878.2	8.46229	15118	8.2701	55058.4	8.29377	64885.1	8.40285	24029.5	8.51225	6087.49	8.46863
																																			8.56842	28434.4	8.61562	36364	8.47612	12153.5	8.28331	52944	8.30707	63330.3	8.41611	22704.1	8.52565	6548.05	8.48177
																																			8.5809	32655.2	8.62863	34302	8.49062	10282.6	8.29684	50056.9	8.31964	59441.3	8.42924	20853.3	8.5389	8055.67	8.49471
																																			8.59417	34087.4	8.64177	30616.1	8.50448	9412.46	8.31018	46149.1	8.33317	53988.7	8.44257	17939.3	8.55245	10367.9	8.50775
																																			8.607	31969.3	8.65499	26180.1	8.51859	9367.66	8.32376	40728	8.34676	48542.3	8.4559	14491.6	8.56531	12063.1	8.52096
																																			8.61985	28695.9	8.66843	22014.2	8.53203	9963.39	8.33715	34895.3	8.35983	44378.7	8.4691	11930.2	8.5788	12251.9	8.53401
																																			8.63215	25766.3	8.68177	18313.3	8.54536	11227.1	8.35043	30484.8	8.37317	40679.6	8.48252	10896.1	8.59291	11367.8	8.54726
																																			8.64461	23028.2	8.6955	14937.2	8.55881	12575.8	8.36372	28512.5	8.38601	36611.7	8.49569	11672.8	8.60679	10574.1	8.56037
																																			8.65734	19904.7	8.70905	12242.5	8.57248	13842.2	8.37715	27543.2	8.39837	32529.6	8.50978	14917.7	8.62131	10278.4	8.5735
																																			8.67007	17516.2	8.72292	10909.1	8.58679	15309.7	8.3904	25627.3	8.41177	29254.3	8.5233	20418.7	8.63582	9901.37	8.58664
																																			8.68308	16957.5	8.73746	11882.1	8.60114	16796.6	8.40374	22647	8.42526	26306	8.53666	27123.8	8.65033	9556.75	8.60007
																																			8.69617	18389.9	8.75111	15587.5	8.61501	16753.6	8.4171	20410.3	8.43835	23671.8	8.55024	33919	8.66483	9635.36	8.61349
																																			8.70908	20339	8.76485	20076	8.62865	14923.3	8.43061	19790.9	8.45161	22051.1	8.56355	40528.2	8.67916	10187.7	8.62642
																																			8.72231	23190.8	8.77823	23017.7	8.64318	13056.7	8.44509	19919.2	8.46491	22330.3	8.5768	46417.2	8.6937	10762.5	8.63939
																																			8.73585	26365.9	8.79146	23947.2	8.65709	13018.5	8.45963	19506.1	8.47752	24421.2	8.58992	50133.1	8.70825	11200.1	8.65266
																																			8.74914	28373.2	8.80452	23875.5	8.671	14637.1	8.47418	18621.6	8.49101	27222.9	8.60301	49639.3	8.72249	10879	8.66589
																																			8.76255	28236.2	8.81755	23337.2	8.68479	16031	8.48848	17780.7	8.50438	29387.1	8.61641	44130.4	8.73701	9017.64	8.67956
																																			8.77578	26069.8	8.83036	22457.7	8.69851	15792.5	8.50265	17379.2	8.51739	30353	8.6295	35520.9	8.75035	6012.51	8.69407
																																			8.7885	21552.2	8.84337	21056.6	8.71279	14463.2	8.51721	17364.6	8.5307	30839.5	8.64308	27437	8.76352	3577.26	8.70807
																																			8.80077	15871.7	8.85557	18865	8.72681	13751.5	8.5313	17050.9	8.54442	31321.1	8.65762	22013.8	8.77621	2732.01	8.72151
																																			8.81333	12550.3	8.86854	16764.6	8.74069	14366.5	8.54585	16379.8	8.55794	31193	8.67214	19351.8	8.78965	3311.91	8.73493
																																			8.82568	13521.4	8.88085	16525	8.75452	15048.7	8.56038	16162.9	8.57195	30881.2	8.68633	18247.5	8.80302	4768.95	8.74935
																																			8.8381	16284.1	8.89342	18826.6	8.76812	14529.3	8.57487	17313.1	8.58528	31967.8	8.70079	17377.8	8.81588	6650.72	8.7627
																																			8.85109	18417.7	8.90628	22495.7	8.7819	13390.8	8.58918	19135.5	8.59886	35443.6	8.71409	15553.5	8.83024	8411.35	8.77621
																																			8.86432	19228.5	8.91963	25167.6	8.79645	12888.9	8.60245	20032.8	8.61228	39733	8.72751	12878.2	8.8445	9859.62	8.78956
																																			8.87746	20490.6	8.93282	26030.4	8.81093	13492.5	8.61521	19212.2	8.62563	41458.9	8.74068	10308	8.85902	11181.2	8.80309
																																			8.8908	23295.4	8.94569	25071.9	8.82537	14807.4	8.62859	17033.7	8.63816	39578.2	8.754	8878.57	8.87308	12448.8	8.8161
																																			8.90397	26158.8	8.95843	22992.8	8.83969	16686.1	8.64194	14683.6	8.65158	34904.4	8.76849	9019.03	8.88769	13137.9	8.82924
																																			8.91674	26190.4	8.9709	21412.3	8.8533	18811.8	8.65536	13111.2	8.66498	28422.2	8.78265	10354.2	8.9017	12913.9	8.84276
																																			8.92923	22109.7	8.98377	21481.1	8.86693	19773.3	8.66964	12534.5	8.6791	21701.1	8.79719	11833.2	8.91562	12252.8	8.85728
																																			8.94178	16575.3	8.99716	22581.3	8.8799	18431.7	8.68365	12684.1	8.6936	16759.6	8.81168	12856.8	8.92945	12425.9	8.87181
																																			8.95445	13035.4	9.01034	22674.6	8.89397	15573.2	8.69767	12743.6	8.70814	15080.1	8.82563	13250.9	8.94374	13765.7	8.88632
																																			8.96665	11967.4	9.0235	21346	8.90733	13056.6	8.71216	12075.4	8.72198	16331.9	8.84014	13222.3	8.95782	15471.4	8.9009
																																			8.97873	12618.8	9.03689	19176.9	8.92109	11719.9	8.72617	11079.2	8.73579	19350.6	8.8535	13446.3	8.97181	16006.1	8.91538
																																			8.99181	14060.1	9.05017	17383.6	8.93492	11202.7	8.74069	11010.3	8.74964	22182.4	8.86698	14432.4	8.98591	14829.5	8.9287
																																			9.00429	15757.6	9.06279	16505.5	8.94932	11438.4	8.75524	12523.5	8.76358	23421.3	8.88059	15558.9	8.99937	12592.4	8.94212
																																			9.01689	16996.4	9.07595	15022.9	8.96362	13050	8.76959	14855.4	8.77778	23548.3	8.89405	15926.1	9.01342	10047.1	8.95522
																																			9.0298	17347.5	9.08882	12072.2	8.97766	16590.4	8.78383	16445.6	8.79169	24024.5	8.90774	15341.2	9.0275	7357.79	8.96864
																																			9.04256	16152.6	9.10173	9163.21	8.99125	21751.7	8.7977	15981.3	8.80529	24875.5	8.92145	15088.4	9.04207	4935.24	8.9827
																																			9.05541	13699.2	9.11391	9359.98	9.00467	26696.1	8.81139	13194	8.81887	24626.5	8.93556	15934.5	9.05541	3510.43	8.9971
																																			9.06811	11650.5	9.12678	12998.5	9.01807	28656.6	8.82593	9395.25	8.83239	22087.9	8.94925	17942.4	9.06845	3598.04	9.01145
																																			9.08082	10620	9.13928	16481.6	9.03082	26622.9	8.83971	6525.26	8.84616	18659.8	8.9632	20573.2	9.08137	5336.53	9.02563
																																			9.09309	9961.22	9.15241	18019.1	9.04351	22460.8	8.85308	5953.86	8.86007	16337.9	8.97672	24023.7	9.09589	8872.2	9.04015
																																			9.10493	10082.7	9.16601	18654.7	9.0571	19249.6	8.86641	7169.63	8.87407	15462.8	8.99016	27734	9.10997	13554.5	9.05468
																																			9.11702	10801	9.17956	20069.3	9.07073	18335.2	8.8808	8928.01	8.88781	14140.9	9.00373	30029.2	9.1235	17246.7	9.06802
																																			9.12999	10195.5	9.19305	21251.6	9.08433	18825.7	8.89446	10271	8.90173	11555.4	9.01689	29994.8	9.13698	18241.5	9.08101
																																			9.14231	7551.99	9.20647	20218.8	9.09807	19019.2	8.90825	10992.9	8.91536	8704.52	9.03046	28287.8	9.15116	16791.6	9.0945
																																			9.15486	4804.39	9.21938	16781.4	9.11231	18986.8	8.92242	11680.8	8.92884	7131.98	9.04441	25947.8	9.16475	14446.9	9.10904
																																			9.16737	3771.96	9.23189	12074.8	9.12578	18494.4	8.93613	13315.2	8.94231	7366.62	9.0581	24205.1	9.17928	12269	9.12344
																																			9.17992	4421.34	9.24446	8518.91	9.13907	16509.7	8.95015	16076.9	8.9557	9215.28	9.07195	24248.4	9.19339	10844.4	9.13727
																																			9.19283	6867.98	9.25719	7468.24	9.15234	12854.6	8.9642	19763.1	8.96956	11956.5	9.08541	25671.7	9.20745	10435.3	9.15059
																																			9.20604	10724.9	9.2699	9194.55	9.16555	9699.39	8.97795	23955.2	8.98401	16433.8	9.09842	25912.1	9.22193	11420.6	9.16511
																																			9.21922	14518.6	9.2821	12545.3	9.1789	9148.28	8.99173	27713.6	8.99823	22846.7	9.11296	23683.9	9.2355	13228.9	9.17867
																																			9.23129	16667	9.29438	15000.5	9.1912	10545.6	9.00558	29879	9.01177	29145.4	9.12736	20203.2	9.24894	15817.1	9.19314
																																			9.24355	16567.1	9.30667	15642	9.20364	12601.7	9.01928	30045.1	9.02533	33372.1	9.14148	17955	9.26255	18482	9.2067
																																			9.25555	14770	9.3191	15013.6	9.2162	14435	9.03281	28607.4	9.03885	35988.5	9.15599	17631.1	9.27643	20269.1	9.22041
																																			9.26802	12850.8	9.332	13631.6	9.22914	15038.2	9.04623	26895.3	9.05197	37255.1	9.16948	18665.2	9.29016	20398.1	9.23376
																																			9.27995	11569.9	9.34492	11804.1	9.24232	14145.6	9.0599	25840.5	9.06546	37071.4	9.18256	20501	9.30357	19205.3	9.24723
																																			9.29219	10082.3	9.35711	10228.8	9.25524	13274.7	9.07341	24262.5	9.07901	35114.1	9.19599	22870.7	9.31644	17800	9.26058
																																			9.30524	7054.67	9.36969	9671.42	9.26825	14790.9	9.08705	20535.2	9.09222	31719.9	9.20974	24635.8	9.32928	16725.7	9.27488
																																			9.31747	3687.99	9.38154	10122.5	9.28068	18216.2	9.10129	15765.8	9.10598	26914.5	9.22308	23502	9.34285	16063.6	9.28846
																																			9.32989	1694.08	9.3938	11928.9	9.29251	20293.1	9.11582	12376.2	9.11972	21482.1	9.23627	19457.4	9.35675	16320.4	9.30187
																																			9.3426	1483.85	9.40709	14169.6	9.30576	19631.9	9.13024	11679.9	9.13374	16614.7	9.24986	15311.3	9.3701	17408.4	9.31498
																																			9.35505	2924.67	9.4197	15101.9	9.31935	17686.5	9.14383	13874.1	9.14778	13157.6	9.26316	13213.1	9.3835	18588.4	9.32952
																																			9.36799	5442.35	9.43287	14030.9	9.33314	16956.9	9.1575	18349.6	9.1623	11929	9.27658	13132	9.39647	18042	9.34313
																																			9.38047	7347.54	9.44588	12574.9	9.34665	17465.3	9.17121	23730.6	9.17585	13402.3	9.29036	14256.9	9.40888	15030.8	9.35692
																																			9.39331	8093.73	9.4585	12110.7	9.35989	18335.9	9.1847	28273.1	9.18925	16101.6	9.30489	15842.3	9.42339	10829.7	9.37124
																																			9.40476	8124.03	9.47085	11893.2	9.37252	18384.3	9.19804	30345.9	9.20257	18294.9	9.31837	16144.1	9.43716	8060.03	9.38472
																																			9.41722	7416.8	9.48304	11236	9.38528	16669.3	9.21193	30309.4	9.21516	19179.7	9.33192	14596.1	9.45172	7686.7	9.39888
																																			9.42951	5508.61	9.49558	10555.3	9.39827	13450.9	9.22538	28905.9	9.2285	19377.9	9.34491	12597.8	9.46509	8345.31	9.41226
																																			9.44229	2964.88	9.50815	9869.9	9.41109	10225	9.23892	26477.4	9.24177	19601.5	9.35882	11050.3	9.47816	8751.3	9.42603
																																			9.45508	1162.61	9.5208	8379.44	9.42295	7943.2	9.2533	23289.3	9.25422	19685.8	9.3721	9974.47	9.49037	9436.81	9.43972
																																			9.46742	313.498	9.53296	5855.67	9.43567	7315.27	9.26726	21312.6	9.26751	19748.1	9.38563	9309.71	9.50318	11154	9.45304
																																			9.48044	164.188	9.54464	3395.75	9.44865	8428.24	9.28176	21810.9	9.28129	19532.9	9.39903	9714.23	9.51587	13333.7	9.4666
																																			9.49221	608.896	9.55638	1542.69	9.46001	10568.2	9.29533	23830.6	9.29489	18549	9.41277	11094.2	9.52904	14408	9.48025
																																			9.50509	1552.8	9.56821	582.747	9.47322	12161.7	9.30872	25386.9	9.30877	16490.7	9.42657	12879.7	9.54129	14230.7	9.49417
																																			9.51718	2723.07	9.58075	686.793	9.48669	12956.1	9.32189	25820.4	9.32263	15191.7	9.44017	14121.1	9.55439	13309.6	9.50869
																																			9.52925	3283.77	9.59311	1820.03	9.5	13097.6	9.3344	25307.3	9.33632	16094.5	9.45381	14242.5	9.56728	12653	9.52231
																																			9.54199	2877	9.60587	4167.99	9.513	12608.7	9.34758	24921.6	9.34958	18577.6	9.46746	13650.7	9.58108	12574.8	9.5359
																																			9.55415	2299.88	9.61823	7204.81	9.52575	11260.1	9.36109	25167.2	9.36262	20418.4	9.48072	13672.9	9.59457	13224.4	9.54917
																																			9.56703	2718.23	9.63067	9872.03	9.53851	9880.4	9.37447	25751.1	9.37514	20311.3	9.49382	15261.6	9.60788	13761.1	9.56213
																																			9.57885	4657.25	9.64275	10839.2	9.5506	8926.52	9.38759	25416.4	9.38811	18881.1	9.50595	17325.9	9.62134	13642.2	9.57539
																																			9.59205	7123.5	9.6553	10086.1	9.56341	8756.28	9.40113	23984.7	9.40128	17611.4	9.51887	18636.6	9.63456	13046	9.58924
																																			9.60468	9064.31	9.66745	8760.06	9.57564	8845.49	9.41486	21610.7	9.41393	16409.3	9.53222	18688.3	9.64668	12428.6	9.60264
																																			9.61723	10058.9	9.67961	7820.23	9.58861	8907.56	9.42848	18521.2	9.42712	14589.6	9.5457	17296.9	9.65862	13063.7	9.6162
																																			9.62899	9956.07	9.69212	7506.3	9.60182	8936.46	9.44188	15476.9	9.43958	12676.4	9.55983	15051.4	9.67155	15433.3	9.62936
																																			9.64164	8670.6	9.70519	7236.69	9.61436	9208.23	9.45516	13514.4	9.45172	12808.6	9.57353	13775.9	9.68402	18778.1	9.64228
																																			9.65474	6763.77	9.7178	6488	9.6269	9537.06	9.46799	12606.3	9.46418	14208.4	9.58677	14922.3	9.69687	21579.2	9.65523
																																			9.66628	5212.36	9.72959	6998.79	9.63991	9648.21	9.48061	11966.5	9.4774	14240.7	9.60011	17842.5	9.70919	21711.7	9.6686
																																			9.67858	4648.29	9.74187	20890.8	9.65293	8787.13	9.49265	11927.6	9.49025	12368.4	9.61337	19673.1	9.72132	18129.9	9.68172
																																			9.69161	4963.77	9.75405	86639.3	9.66559	6829.97	9.50458	13488.1	9.50327	10563	9.6259	18557	9.73343	12636.4	9.69475
																																			9.70398	5625.12	9.76628	304447	9.67805	4177.16	9.51766	15582	9.51624	10398.8	9.63836	15572.1	9.74567	9159.61	9.7074
																																			9.71608	7267.09	9.77863	862337	9.69013	2311.35	9.53045	16456.6	9.5287	11606.1	9.65074	13588.8	9.75885	9285.71	9.71963
																																			9.7285	24212.1	9.79076	2.04131e+06	9.7019	1995.64	9.54261	15616.5	9.54175	13035.3	9.66289	14843.4	9.77154	11839.5	9.7322
																																			9.74112	112641	9.80297	4.17974e+06	9.71365	3744.63	9.55549	14406.4	9.55585	13790.8	9.67592	18224	9.7846	15755.3	9.74517
																																			9.75297	418384	9.81538	7.55452e+06	9.72614	6768.53	9.56815	13567.6	9.56929	13464.6	9.68912	20287.6	9.79711	18930.1	9.7576
																																			9.76586	1.23778e+06	9.82769	1.22251e+07	9.73847	9846.72	9.58061	12509.9	9.58208	12041.8	9.70282	18911.9	9.81001	19148.4	9.77037
																																			9.77914	2.98393e+06	9.84052	1.78817e+07	9.75023	17495.3	9.59283	11708.8	9.59556	9603.25	9.71618	15393.2	9.82245	17266.4	9.78351
																																			9.79215	6.09556e+06	9.853	2.36092e+07	9.76255	53109.7	9.60586	11953.8	9.6082	7326.36	9.72929	12525.5	9.83532	17164.3	9.79623
																																			9.80488	1.07934e+07	9.86504	2.81696e+07	9.77502	188837	9.61871	12923.7	9.62045	6718.5	9.74216	10978.1	9.84843	21963.6	9.80852
																																			9.81781	1.69112e+07	9.8771	3.07365e+07	9.78755	571817	9.63184	13776.3	9.63256	7819.67	9.75503	9416.64	9.86184	33775.9	9.82156
																																			9.83044	2.38482e+07	9.88942	3.12626e+07	9.80013	1.43746e+06	9.64526	13195	9.64523	9422.44	9.7682	7203.69	9.87577	55235	9.83505
																																			9.84283	3.06766e+07	9.90095	3.02829e+07	9.81268	3.05613e+06	9.65867	10595.3	9.6579	10595.4	9.78026	4351.41	9.88895	86621.9	9.84847
																																			9.85557	3.6336e+07	9.91287	2.83804e+07	9.82525	5.5859e+06	9.67157	6754.2	9.66999	11139.2	9.79183	2142.34	9.90128	123715	9.86286
																																			9.86835	4.00004e+07	9.92528	2.58867e+07	9.83747	8.96421e+06	9.68446	3791.88	9.68284	11312.2	9.80405	2469.86	9.91369	161384	9.87622
																																			9.88144	4.14052e+07	9.9379	2.2959e+07	9.85038	1.27866e+07	9.69739	3272.37	9.6955	11242	9.81601	9414.26	9.92588	195867	9.88897
																																			9.89362	4.08483e+07	9.95016	1.98229e+07	9.86274	1.64307e+07	9.71025	4931.03	9.70859	10879.8	9.82759	33194	9.93863	222218	9.90195
																																			9.90615	3.88133e+07	9.96276	1.68327e+07	9.87515	1.9284e+07	9.72258	7319.92	9.72148	9947.9	9.83966	94029.4	9.95151	235225	9.91481
																																			9.91866	3.57717e+07	9.97546	1.41944e+07	9.88735	2.09768e+07	9.73505	8663.14	9.73424	8443.98	9.8524	225056	9.96398	231632	9.92747
																																			9.93063	3.20074e+07	9.98752	1.19071e+07	9.89972	2.14948e+07	9.74759	9084.62	9.74735	7215.08	9.86505	465697	9.97666	213249	9.94057
																																			9.94354	2.77528e+07	9.99965	9.91269e+06	9.91283	2.10427e+07	9.75981	15907.2	9.75972	7035.44	9.87795	851222	9.98896	185758	9.95335
																																			9.95659	2.33704e+07	10.0121	8.14155e+06	9.92483	1.98973e+07	9.772	53557	9.77179	7888.74	9.89033	1.38004e+06	10.0015	156895	9.96597
																																			9.96957	1.93254e+07	10.0244	6.60911e+06	9.93686	1.8302e+07	9.78455	184891	9.78446	11648.8	9.90284	1.99411e+06	10.0146	131947	9.9778
																																			9.98182	1.58842e+07	10.0363	5.36258e+06	9.94866	1.64074e+07	9.79745	541205	9.79726	29640.3	9.91448	2.59355e+06	10.028	111150	9.99039
																																			9.995	1.30414e+07	10.0487	4.40871e+06	9.96047	1.43384e+07	9.81026	1.31319e+06	9.80954	91281.5	9.92761	3.07755e+06	10.0411	93040.2	10.0029
																																			10.008	1.06997e+07	10.0614	3.68894e+06	9.97322	1.22364e+07	9.82302	2.72314e+06	9.82255	261037	9.94013	3.36848e+06	10.0544	77208.2	10.0158
																																			10.0205	8.80056e+06	10.0735	3.12069e+06	9.98564	1.02774e+07	9.8355	4.89578e+06	9.83597	637131	9.95231	3.41706e+06	10.0665	63817	10.0287
																																			10.0333	7.26223e+06	10.0858	2.64637e+06	9.99731	8.57464e+06	9.84753	7.76356e+06	9.84927	1.33859e+06	9.96447	3.23007e+06	10.0786	53595.4	10.0416
																																			10.0467	6.02369e+06	10.0984	2.24327e+06	10.0096	7.1253e+06	9.85951	1.10293e+07	9.86177	2.44776e+06	9.97655	2.88105e+06	10.0904	46023.2	10.0537
																																			10.0597	5.01438e+06	10.111	1.9042e+06	10.0219	5.89914e+06	9.87198	1.41445e+07	9.87465	3.91637e+06	9.98831	2.46893e+06	10.1027	40882.9	10.0655
																																			10.0724	4.16744e+06	10.1234	1.62602e+06	10.0341	4.86207e+06	9.88426	1.64959e+07	9.88722	5.56608e+06	10	2.06659e+06	10.1153	37211.5	10.0776
																																			10.0852	3.44209e+06	10.1358	1.39998e+06	10.0462	4.00116e+06	9.89637	1.76746e+07	9.89957	7.14076e+06	10.0128	1.7054e+06	10.128	34362.9	10.0895
																																			10.0978	2.83256e+06	10.1484	1.2138e+06	10.0588	3.30731e+06	9.90911	1.76522e+07	9.91226	8.37654e+06	10.0247	1.39654e+06	10.1407	31553.8	10.1026
																																			10.1099	2.33539e+06	10.1602	1.05275e+06	10.0714	2.76145e+06	9.92085	1.67091e+07	9.92458	9.07771e+06	10.0371	1.14489e+06	10.1527	28256.3	10.1163
																																			10.1223	1.94813e+06	10.1722	909683	10.0834	2.33166e+06	9.93293	1.52311e+07	9.93676	9.19328e+06	10.0489	945103	10.165	24848.2	10.1296
																																			10.1343	1.66599e+06	10.1848	786596	10.0956	1.98811e+06	9.94561	1.35868e+07	9.94853	8.79585e+06	10.0605	783578	10.1766	21700.2	10.1419
																																			10.1474	1.47063e+06	10.198	688587	10.1085	1.69886e+06	9.95798	1.19806e+07	9.96089	7.99957e+06	10.0723	643073	10.189	18782.2	10.1541
																																			10.1597	1.3233e+06	10.2109	614110	10.1209	1.45196e+06	9.97068	1.0433e+07	9.97271	6.95743e+06	10.0841	518335	10.2014	16529.9	10.1672
																																			10.1729	1.19227e+06	10.2241	557132	10.1335	1.24611e+06	9.98331	8.91463e+06	9.98508	5.84976e+06	10.0966	413534	10.214	15609.1	10.1798
																																			10.1857	1.06771e+06	10.2368	507713	10.1463	1.07654e+06	9.99553	7.45429e+06	9.99715	4.80229e+06	10.1091	334753	10.2259	16109.6	10.192
																																			10.1986	943895	10.2495	458805	10.1593	932411	10.0076	6.14913e+06	10.009	3.88117e+06	10.1222	281455	10.2379	17817.6	10.2044
																																			10.2115	818772	10.2612	409407	10.171	804860	10.0197	5.04853e+06	10.0219	3.12093e+06	10.1348	248052	10.2505	19569.7	10.217
																																			10.2246	700189	10.2735	361750	10.1832	694356	10.0324	4.14701e+06	10.0338	2.53472e+06	10.1472	225478	10.2624	19673.3	10.2284
																																			10.2373	597590	10.2866	320516	10.1953	601706	10.0454	3.42096e+06	10.0467	2.09182e+06	10.1592	206167	10.2747	17132.3	10.2401
																																			10.2497	516321	10.2996	288215	10.2079	522551	10.0583	2.83026e+06	10.0588	1.74671e+06	10.171	186301	10.2875	12695	10.2519
																																			10.2618	453405	10.3126	263780	10.2205	453984	10.0704	2.33597e+06	10.0716	1.46823e+06	10.1838	166039	10.3003	8441.49	10.264
																																			10.2745	405036	10.3252	243525	10.2331	395288	10.0825	1.92258e+06	10.0841	1.23888e+06	10.1965	146990	10.3125	5812.16	10.2764
																																			10.2865	370035	10.3376	222722	10.2452	345901	10.0942	1.59687e+06	10.0962	1.04983e+06	10.2092	131114	10.3248	4553.09	10.2886
																																			10.2984	346208	10.3502	200215	10.2571	306317	10.1063	1.35822e+06	10.1082	889082	10.2212	119258	10.3366	4068.45	10.3013
																																			10.3115	326490	10.3631	178825	10.2695	275800	10.1184	1.184e+06	10.1199	747057	10.2334	110900	10.3481	3726.93	10.3129
																																			10.3243	307202	10.3756	161828	10.2819	251002	10.1312	1.04549e+06	10.1323	627126	10.2451	103613	10.36	3318.28	10.3253
																																			10.3376	288280	10.3882	150512	10.2942	227762	10.1444	922263	10.1441	535906	10.2569	95676.8	10.3723	2434.56	10.3375
																																			10.3505	269890	10.4011	144301	10.3064	205376	10.1568	811186	10.1563	471633	10.2688	85652.5	10.3845	1447.18	10.3496
																																			10.3635	252056	10.4137	141387	10.3193	185680	10.169	714387	10.1689	422072	10.2814	72900.1	10.3965	1051.81	10.3619
																																			10.3763	235580	10.4264	139299	10.3321	170545	10.1806	632724	10.1811	377843	10.2942	59620.9	10.4087	1518.75	10.3745
																																			10.3895	220665	10.439	135633	10.3438	160080	10.1928	559615	10.1933	335955	10.3059	48403.8	10.4207	2422.1	10.3877
																																			10.4018	206498	10.452	129208	10.3559	151525	10.2047	490389	10.2048	295794	10.318	41569.3	10.4327	2920.83	10.3995
																																			10.4149	192800	10.4646	120604	10.3679	140768	10.2171	424283	10.2174	258899	10.3295	38773.7	10.4448	2589.99	10.4114
																																			10.428	179380	10.4776	111789	10.3799	125376	10.2298	367265	10.2296	228130	10.3415	36263.9	10.4576	2003.82	10.4238
																																			10.4411	165963	10.4907	105083	10.3926	107934	10.2421	322512	10.242	205204	10.3533	31313.5	10.4703	2465.43	10.4363
																																			10.4542	152040	10.5035	100776	10.4054	92916.4	10.2548	288500	10.2545	185935	10.3655	25025.5	10.4823	4466.06	10.449
																																			10.4673	137832	10.5162	96958.1	10.4187	82975.2	10.267	260321	10.2675	165872	10.3779	20336.5	10.4946	8001.52	10.4615
																																			10.4801	124571	10.529	92765	10.4313	78309	10.2792	234878	10.28	144845	10.3902	18142	10.5065	12938.4	10.4742
																																			10.4929	114633	10.5422	88342.5	10.4445	78382.4	10.2917	211079	10.2916	124934	10.4024	17272.2	10.5186	18607.2	10.4858
																																			10.5061	108046	10.5551	84480.4	10.4565	81176.7	10.3043	187490	10.3046	107859	10.4142	17483.8	10.5307	23684.1	10.4977
																																			10.5187	104081	10.568	81541.5	10.4689	84039.8	10.3173	164184	10.3165	94066.7	10.4259	18689.2	10.5435	26940.4	10.5099
																																			10.5313	101926	10.5807	79626.6	10.4813	85499	10.3293	143381	10.3288	82430.6	10.438	21025.4	10.5558	27849.2	10.5216
																																			10.5439	101140	10.5933	77453	10.4937	85934.6	10.3418	127696	10.3414	71614	10.4507	23815.6	10.5683	27053	10.5338
																																			10.5565	100563	10.6062	73520	10.5066	85536.9	10.3535	117784	10.3539	61481.7	10.4634	26287.7	10.5812	25270.9	10.5462
																																			10.5695	99258.4	10.6192	67716	10.5183	84607.5	10.3654	111323	10.3666	53717.5	10.4754	28516.2	10.5934	22758.7	10.5591
																																			10.5828	97463.3	10.6322	61496.7	10.5312	83164	10.3781	105054	10.3783	48336	10.4879	31539.6	10.6055	18791.3	10.5707
																																			10.5956	95500	10.6452	56032.9	10.5437	81228.9	10.3904	98284.3	10.3915	44026.1	10.4998	35833.7	10.6177	13457.4	10.5827
																																			10.6088	92845.6	10.6575	51454.8	10.5563	78404.9	10.4026	91169.5	10.403	39912.5	10.5114	40512.3	10.6305	8513.63	10.5952
																																			10.6221	89045.4	10.67	47502.4	10.5691	74874	10.4146	84069.6	10.415	37089.6	10.5239	43924	10.6423	5545.27	10.6077
																																			10.6349	84430.7	10.6827	43991.3	10.582	70793.6	10.4271	77719.1	10.4274	36199.6	10.5366	45226.5	10.6539	4613.81	10.6207
																																			10.648	80327.9	10.6954	41267.4	10.5948	64908	10.4389	73418.6	10.4399	36978.9	10.5495	44321.7	10.6661	4809.8	10.633
																																			10.6615	76992.7	10.7081	40667.5	10.607	56861.7	10.4512	70813.9	10.452	39270.4	10.562	41530.4	10.6779	5371.62	10.6459
																																			10.6748	74326.3	10.7213	42622.9	10.6201	48372.9	10.4637	69331.2	10.4634	43253.5	10.5748	38046.1	10.6903	6121.25	10.6574
																																			10.6882	71358.6	10.7345	45799.1	10.6325	41682	10.4763	69639.1	10.4761	48469.3	10.5875	35396.4	10.7023	6537.74	10.6699
																																			10.7016	67063.8	10.747	47981.2	10.644	37727.3	10.4887	71904.5	10.4887	54346.6	10.5993	32950.2	10.7151	5845.41	10.6818
																																			10.7145	62077.2	10.7604	47969	10.6567	36362.2	10.5006	74752.6	10.5012	61531.1	10.6117	28915.5	10.7277	4047.51	10.6941
																																			10.7277	58178.1	10.7737	46428.9	10.6693	36984.5	10.5133	77497.4	10.514	69860.7	10.6243	22857.1	10.7401	2414.72	10.7068
																																			10.7411	56630.2	10.7863	44900.5	10.6817	37890.4	10.5253	81190.7	10.5264	77241.5	10.6374	16750.4	10.7521	2184.93	10.7193
																																			10.7544	56709.9	10.7994	44578.1	10.6935	37720.4	10.5371	86013.7	10.5385	82419.1	10.6493	12687.9	10.7648	3859.88	10.7322
																																			10.7678	56883.1	10.8128	45317.4	10.706	35932	10.5497	89394.8	10.5504	85807	10.6614	10843	10.777	6593.95	10.7436
																																			10.7813	55822.9	10.8255	46357.2	10.7179	32887.6	10.5625	88136.1	10.5628	86521.3	10.6734	10176.9	10.7891	8233.4	10.7556
																																			10.7944	53365.3	10.8388	47365.1	10.7298	29487.3	10.5756	81635.4	10.5747	82754.9	10.6857	9301.02	10.8021	7545.93	10.7679
																																			10.8076	50961.7	10.8522	48734.2	10.743	26425.9	10.5876	71861.3	10.5875	75299.9	10.6979	7735.39	10.8149	5562.78	10.7799
																																			10.8212	49377.7	10.8654	50515.3	10.7562	24294.8	10.6002	62177.2	10.6001	67154.1	10.7104	5874.79	10.8275	3700.52	10.7921
																																			10.8347	48509	10.8783	52900.4	10.7694	22834.9	10.6119	55094.2	10.6129	59738.4	10.7236	4135.81	10.8402	2257.64	10.8047
																																			10.8483	47165.2	10.8915	55837.4	10.7826	21784.3	10.6239	51802.4	10.6256	52638.9	10.7358	3059.12	10.8523	1064.54	10.8174
																																			10.8617	44958	10.9042	59486	10.7946	21365.5	10.6359	50871.3	10.6373	44575.2	10.7484	3074.52	10.8638	417.438	10.8293
																																			10.8746	42334.9	10.9172	62632.8	10.8066	21779.1	10.6481	50064.8	10.6489	36100.6	10.7609	4250.56	10.8759	112.562	10.8418
																																			10.8874	40533.2	10.9305	63182.4	10.8192	22510.5	10.6606	47195.4	10.6606	28323.3	10.7727	5818.96	10.889	0	10.8548
																																			10.9005	39776.7	10.9441	59706.1	10.8318	23541.1	10.6728	41293.2	10.6729	21958.1	10.7853	6473.56	10.9016	0	10.867
																																			10.9138	39716.8	10.9575	52740.4	10.8448	26356.5	10.686	33542.7	10.6857	17527.3	10.7979	6507.57	10.9139	0	10.88
																																			10.9273	40553.5	10.9709	45029.3	10.8579	31467.1	10.6989	26404.3	10.6986	16356.7	10.8111	6733.3	10.9262	0	10.8927
																																			10.9407	42457.3	10.9834	39517.8	10.8709	37324.1	10.7111	22141.3	10.7119	18134.7	10.8233	6853.22	10.9378	0	10.9049
																																			10.9537	44238.8	10.9964	37196.8	10.8837	42426.6	10.7237	21426.9	10.7241	19920.1	10.8354	6594.74	10.9493	0	10.9164
																																			10.9673	45498.1	11.0098	36695.3	10.8962	46028.9	10.7369	23087.4	10.7361	19192.7	10.8473	6831.13	10.9613	0	10.9283
																																			10.9809	46218.2	11.023	36049.9	10.9084	48121.7	10.7494	25158.8	10.749	16356.4	10.8591	8881.37	10.9744	0	10.9405
																																			10.9945	46181.8	11.0358	34764.5	10.9209	49452.8	10.7621	25975.1	10.7617	13041.5	10.8716	13041.8	10.9869	0	10.9533
																																			11.0081	44580.1	11.0484	33263.8	10.9337	51244.3	10.7747	24831.8	10.7746	10663.4	10.8844	18112	10.9991	0	10.9658
																																			11.0217	41720	11.0615	31756.2	10.9461	53494.1	10.7873	22778	10.7876	9013.82	10.8973	22185.9	11.0119	0	10.9784
																																			11.0348	38333.7	11.0737	30669.5	10.9585	54594.2	10.7999	21255.6	10.8005	7739.11	10.91	23933.7	11.0235	0	10.9911
																																			11.0483	34941.9	11.0866	30766.2	10.9713	53309.3	10.8121	21701.2	10.8125	6830.17	10.923	23239.6	11.0356	0	11.0036
																																			11.062	32269.1	11.1002	32133	10.9845	49896	10.825	24988	10.8248	7057.67	10.9345	21538.2	11.0478	0	11.016
																																			11.0755	31012.9	11.1137	33511.6	10.9972	45597.5	10.8382	31121.6	10.8373	9268.07	10.9462	20738	11.0607	0	11.0279
																																			11.089	31190.2	11.1272	34160.3	11.01	41554.3	10.8513	39335	10.8493	14265.2	10.9584	21484.3	11.0729	0	11.0402
																																			11.1027	32252.7	11.1408	34554.5	11.0234	38461.9	10.8638	49026.1	10.8624	22989.7	10.9711	21935.3	11.0854	0	11.0524
																																			11.1159	33280.5	11.1538	35782	11.0364	35840.7	10.8765	59725.4	10.8756	35232.3	10.9841	20262.5	11.0982	0	11.0649
																																			11.1294	34324.9	11.1669	38780.6	11.049	32825.8	10.889	71065.4	10.8877	48602.6	10.9968	16889.6	11.1106	0	11.0776
																																			11.1428	36014.2	11.18	44459.4	11.0618	29016.4	10.9009	81204.3	10.8994	60218.2	11.0097	13154.9	11.1232	0	11.0894
																																			11.1557	38948.3	11.1926	52645.5	11.0737	25356.5	10.9138	87719.2	10.9121	68556.4	11.0215	9986.17	11.135	0	11.1021
																																			11.169	43160.6	11.2058	61618	11.086	23055.1	10.9267	88726.2	10.9248	73697.7	11.0335	8162.89	11.1485	0	11.1145
																																			11.1824	48641.5	11.219	69351.8	11.0981	22742.8	10.9398	84581.1	10.9375	74849.9	11.0463	7815.73	11.1615	0	11.1272
																																			11.1952	55482.6	11.232	74631.3	11.1114	23930.2	10.9527	77072	10.9504	70743.2	11.0591	8147.51	11.1739	0	11.1402
																																			11.208	63609.1	11.2451	76920.5	11.1242	25374.9	10.9654	67500.5	10.9637	61620.1	11.0718	8678.99	11.1868	0	11.1524
																																			11.2207	72973	11.2586	75778	11.1368	26595.1	10.9777	56937.9	10.9766	50474.2	11.0851	9346.85	11.1992	0	11.1656
																																			11.2337	81937.6	11.272	71950.6	11.1502	27984.9	10.9902	46332.8	10.9886	40363.5	11.0985	9766.43	11.2117	0	11.1776
																																			11.2468	87352.6	11.2856	66885.5	11.1634	30363.2	11.0027	37136.3	11.0007	32488.5	11.111	8895.43	11.2242	0	11.1903
																																			11.2602	87660.2	11.299	61545	11.1764	34274.8	11.0155	30828.8	11.0126	26392.9	11.1233	6736.41	11.2371	0	11.2027
																																			11.2732	84184.9	11.312	55726.5	11.1897	39672	11.028	27795.7	11.0253	21468.2	11.1364	4381.62	11.2498	0	11.2159
																																			11.2867	78491.5	11.3246	48981.6	11.2026	46292.6	11.0402	27296.4	11.0381	17656.1	11.1491	3282.13	11.2625	98.345	11.2287
																																			11.3006	71200.9	11.3376	41879.2	11.2152	53237.2	11.0527	27809.8	11.0513	15199.3	11.1617	3546.63	11.2751	364.714	11.2414
																																			11.3148	63098	11.3504	35475.2	11.2284	59211.5	11.0653	28497.4	11.0641	13925.1	11.1744	4667.39	11.2875	930.089	11.2545
																																			11.3287	55592.8	11.3638	30559.7	11.2414	62634.5	11.0779	28789.1	11.0765	13325.5	11.1875	5882.37	11.2992	1631.05	11.2669
																																			11.3427	49504.6	11.3775	27345.7	11.255	62473.1	11.0912	28202.5	11.089	12955.5	11.1995	7437.1	11.3114	1966.9	11.2794
																																			11.3562	44878.7	11.3913	25210.5	11.2681	58921.5	11.1044	26877.4	11.1021	13260.7	11.2118	9559.61	11.3246	1631.05	11.2921
																																			11.3702	41248.8	11.4047	23543.7	11.2808	53178.6	11.1176	24809.6	11.1142	14353.9	11.2247	11336	11.3369	930.089	11.3053
																																			11.3842	38309.5	11.4185	22091.4	11.2928	46886	11.1301	22558.1	11.1272	15341.4	11.2378	11193.5	11.3496	364.714	11.3183
																																			11.3979	35809.8	11.4316	20735.1	11.3058	41165.3	11.1431	21272	11.1404	15147.8	11.2505	9048.4	11.3619	98.345	11.3309
																																			11.4118	33686.5	11.4451	19180.6	11.3183	36112	11.156	21651.5	11.1532	13619.5	11.2636	6592.06	11.3739	0	11.3432
																																			11.4258	31520.6	11.4586	17234	11.3312	31641.3	11.168	23506.8	11.165	12279.3	11.2761	5779.71	11.3862	0	11.3557
																																			11.4394	29451.5	11.4715	15731.9	11.3445	28081.6	11.1804	26848.6	11.1775	12812.6	11.2881	6342.42	11.3983	0	11.3686
																																			11.4533	27602.9	11.4846	15419.4	11.3579	25351.7	11.1937	32261.2	11.1903	15390.3	11.3005	7116.43	11.4116	0	11.3815
																																			11.4673	26206.6	11.4975	16003.1	11.3709	22450.5	11.2066	39591.3	11.2029	18664.5	11.3136	7434.57	11.4243	0	11.394
																																			11.4812	25335.2	11.5104	16522.6	11.3838	19069.8	11.2191	47341.7	11.2161	21263	11.3266	7095.81	11.4371	0	11.407
																																			11.4952	24904.3	11.5239	16568.7	11.3973	15878.4	11.2322	52964.1	11.2293	23439.7	11.3388	5804.38	11.4491	0	11.4186
																																			11.5091	24644.4	11.5378	16601.4	11.4107	13590.1	11.245	54327.5	11.2422	26243.1	11.3521	3722.75	11.4615	0	11.4309
																																			11.5227	24226.3	11.5515	17030.6	11.4241	11910.2	11.2584	52088.5	11.2537	28526.5	11.3649	1773.3	11.4745	0	11.4427
																																			11.5369	23616.6	11.5652	17369.1	11.4367	10336.5	11.2716	49177.1	11.2655	28739.4	11.3777	622.583	11.4873	0	11.4557
																																			11.5506	23113.1	11.5791	17254	11.4491	9507.51	11.2847	47027.2	11.278	27052.5	11.3898	124.673	11.5001	0	11.4686
																																			11.5645	22814	11.5919	16846.1	11.462	10469.3	11.2975	44858.2	11.2906	24805.2	11.4031	0	11.5123	0	11.4812
																																			11.5786	22600.3	11.6052	16320.6	11.4741	12734.9	11.3104	41738.9	11.3037	22148.5	11.4161	0	11.5249	0	11.4944
																																			11.5926	22152	11.6185	15907.8	11.4872	14486.8	11.3237	38308.1	11.3166	18392.5	11.4287	0	11.5366	0	11.5069
																																			11.6063	21459.5	11.6314	15960.9	11.5006	14941	11.3358	35946.8	11.3295	13955.3	11.4414	0	11.5485	0	11.5196
																																			11.6202	20492	11.6449	16296.4	11.514	14737.2	11.3491	34693.1	11.3418	9819.44	11.4545	0	11.5617	0	11.5323
																																			11.6341	19192	11.6588	16294.5	11.5271	14564.5	11.3622	32518.6	11.3549	6596.95	11.4661	0	11.5743	0	11.5449
																																			11.6477	17755.4	11.6729	15876.6	11.5404	14180	11.3755	27774.1	11.3681	4750.14	11.4784	0	11.5874	0	11.5573
																																			11.6617	16706.4	11.6868	15640	11.5533	13672.8	11.3884	21648.3	11.3812	4373.26	11.4914	0	11.5997	0	11.5699
																																			11.6758	16592.4	11.7004	15761.1	11.5665	13612	11.4018	16724.8	11.394	4939.8	11.5047	0	11.6128	0	11.5824
																																			11.6898	17374.1	11.7135	15801	11.58	14405.3	11.415	14392	11.407	5273.84	11.5181	0	11.6255	0	11.5946
																																			11.7038	18453	11.7273	15452.5	11.5929	15332.9	11.4277	14009.7	11.4196	5232.16	11.5314	0	11.6376	0	11.6066
																																			11.7179	19069.5	11.7408	14723	11.6056	15575.1	11.44	14260.1	11.4318	5573.41	11.5438	0	11.6506	0	11.6191
																																			11.7318	18756	11.7543	13954.1	11.6187	15143.1	11.4528	14263.8	11.4446	6504.34	11.5559	113.675	11.6631	0	11.6321
																																			11.7456	17608.1	11.7679	13566.1	11.6319	14463.4	11.465	13689.6	11.4574	7045.5	11.5684	421.565	11.6763	0	11.6452
																																			11.7593	16368	11.7815	13635	11.6451	13838.6	11.478	12605.9	11.4703	6455.19	11.5813	1075.07	11.6888	0	11.6583
																																			11.7731	15595.4	11.7947	13868.9	11.659	13602.7	11.4912	11082.9	11.4832	5100.99	11.5934	1885.29	11.7012	0	11.6714
																																			11.7872	15486	11.8087	13962.3	11.6725	13514.3	11.5047	9591.77	11.4964	3763.66	11.6061	2273.49	11.7128	0	11.6843
																																			11.8011	15897.3	11.8226	13801.8	11.686	13096.3	11.5182	9054.03	11.509	3149.27	11.6187	1885.29	11.725	0	11.6972
																																			11.8151	16504.4	11.8365	13471	11.6998	12135.9	11.5315	9504.77	11.5217	3498.82	11.6314	1075.07	11.7384	0	11.7098
																																			11.8291	16689.5	11.8505	12950.4	11.7134	10724.7	11.5443	10159.4	11.5352	4282.51	11.6435	421.565	11.7516	0	11.7231
																																			11.8431	16018	11.8643	12098.8	11.7264	9354.03	11.5571	10334.1	11.5485	4581.19	11.656	113.675	11.7649	0	11.7359
																																			11.8566	14934.6	11.8775	11210.5	11.7402	8798.76	11.5703	10227.1	11.562	3803.78	11.6688	0	11.7774	0	11.7489
																																			11.8707	13965.7	11.8913	10900.5	11.7541	9095.16	11.5831	9894.43	11.5754	2495.1	11.6814	0	11.7899	0	11.762
																																			11.8845	13276	11.905	11540.5	11.768	9362.95	11.5958	9001.04	11.5886	1464.99	11.6945	0	11.8019	0	11.7744
																																			11.8983	12926.8	11.9187	12689.9	11.7819	9051.84	11.6081	7870.75	11.602	1235.7	11.7077	94.6273	11.8146	0	11.7867
																																			11.9122	12971.5	11.9325	13580.5	11.7957	8629.74	11.6214	7486.37	11.6149	1713.63	11.7203	350.927	11.8281	0	11.7996
																																			11.9264	13396.4	11.9464	13858.9	11.809	8725.01	11.6347	8250.29	11.6281	2254.08	11.732	894.93	11.8413	0	11.8126
																																			11.9405	13889.5	11.9606	13543.1	11.8229	9269.73	11.6482	9704.18	11.6417	2581.31	11.7447	1569.39	11.8546	0	11.8253
																																			11.9545	14160.4	11.9747	12850.7	11.8366	9826.65	11.6617	11030.6	11.655	2720.76	11.7571	1892.55	11.8672	0	11.8382
																																			11.9683	14421.1	11.9879	12233.8	11.8504	9979.01	11.6753	11975.6	11.6684	2572.82	11.77	1569.39	11.8799	0	11.8507
																																			11.9828	14916.9	12.0021	12073.7	11.8641	9678.29	11.6886	12605.3	11.6817	2033.41	11.7835	894.93	11.8922	0	11.8624
																																			11.9963	15519.5	12.0162	12602.7	11.8777	9385.12	11.7023	12749.3	11.6946	1392.2	11.7971	350.927	11.9055	0	11.875
																																			12.0103	15658.5	12.0304	13572	11.8915	9395.06	11.7158	12195.5	11.7079	1273.07	11.8104	94.6273	11.9187	0	11.8878
																																			12.0244	15365.7	12.0443	14483.6	11.9047	9637.42	11.7292	11061.8	11.7214	1618.44	11.8234	62.5617	11.9317	0	11.901
																																			12.0387	15159.5	12.0584	14712.5	11.9184	9849.98	11.7428	9946.95	11.7348	1887.37	11.837	232.011	11.945	0	11.9142
																																			12.0528	15160.1	12.0724	13948.6	11.9322	9890.28	11.7564	9018.56	11.7482	1767.33	11.8505	591.672	11.9578	0	11.9274
																																			12.0669	14890.4	12.0864	12566.2	11.9459	9733.16	11.7697	8091.19	11.7616	1523.5	11.8638	1037.59	11.9709	0	11.9402
																																			12.081	14140.5	12.1005	11306.7	11.9595	9651.67	11.7831	7419.4	11.7751	1501.77	11.8772	1251.23	11.9838	0	11.9532
																																			12.0953	13139	12.1147	10766.6	11.973	9871.42	11.7968	7332.57	11.788	1572.96	11.8903	1037.59	11.9969	0	11.966
																																			12.1096	12360.4	12.1288	11100.2	11.9862	10262.3	11.8101	7408.17	11.8014	1579.4	11.9033	591.672	12.0102	0	11.979
																																			12.1237	12026.9	12.1431	11910.5	11.9994	10369.5	11.8235	6886.59	11.8144	1869.09	11.9168	232.011	12.0238	0	11.9924
																																			12.1379	12274	12.1572	12603.5	12.013	9975.08	11.8368	5671.14	11.8271	2749.8	11.9305	62.5617	12.037	0	12.006
																																			12.1523	13164.5	12.1712	12781.6	12.0267	9301.18	11.8493	4726.16	11.8401	3732.28	11.9441	0	12.0496	0	12.0192
																																			12.1664	14395.5	12.1852	12447.6	12.0406	8636.38	11.8623	4968.6	11.8534	3832.81	11.9574	0	12.0615	0	12.0325
																																			12.1805	15202.1	12.1993	11848.7	12.0544	8018.04	11.875	6217.15	11.8664	2895.47	11.9705	0	12.0748	0	12.0456
																																			12.1946	15079.4	12.2133	11329	12.0677	7359.29	11.8884	7182.1	11.88	1676.74	11.9833	0	12.0875	0	12.059
																																			12.2087	14421.4	12.2278	11238.6	12.0815	7024.91	11.9021	7156.34	11.8934	1020.28	11.9966	0	12.1007	0	12.0722
																																			12.223	13938.7	12.2418	11564	12.0958	7585.89	11.9159	6364.54	11.9072	1010.18	12.0093	0	12.1136	0	12.0854
																																			12.2371	13800.3	12.2557	12061.1	12.1098	8944.82	11.9295	5511.21	11.921	1290.78	12.0222	0	12.1273	0	12.0975
																																			12.2514	13661.1	12.2696	12492.6	12.124	10370	11.943	5104.74	11.9349	1721.74	12.0353	0	12.141	0	12.1096
																																			12.2655	13233.2	12.2837	12707.4	12.1379	11102.4	11.9567	5208.73	11.9481	2419.4	12.0484	0	12.1542	0	12.1219
																																			12.2798	12733.6	12.2978	12521.1	12.1519	10921.9	11.9698	5233.86	11.9619	3359.13	12.0621	0	12.1676	0	12.1351
																																			12.294	12633.7	12.3121	11941.9	12.1654	10200.3	11.9834	4623.29	11.9755	4050.23	12.0751	0	12.1815	0	12.1486
																																			12.3083	13097	12.3262	11271.6	12.1795	9409.89	11.9968	3769.5	11.9894	4116.93	12.0886	0	12.1949	0	12.162
																																			12.3225	13647	12.3404	10883.5	12.1935	8783.06	12.0101	3699.38	12.0034	3683.18	12.1025	0	12.2087	0	12.1755
																																			12.337	13875.6	12.3543	10824.9	12.2075	8238.44	12.0234	4809.66	12.0174	2981.15	12.1162	0	12.2228	0	12.189
																																			12.351	13729.7	12.3681	10930.2	12.2216	7881.46	12.038	6727.93	12.0306	2370.53	12.1297	0	12.2366	0	12.2028
																																			12.3651	13431.8	12.3823	11105.5	12.2354	7615.67	12.0516	8511.99	12.0443	2054.29	12.1436	0	12.2499	0	12.2161
																																			12.3794	13207.2	12.3965	11328.5	12.2485	7220.86	12.0656	9447.69	12.0579	1822.63	12.157	0	12.2637	0	12.2298
																																			12.3933	13056.5	12.4106	11466	12.2622	6987.13	12.0798	9262.46	12.0713	1355.06	12.1707	0	12.2772	0	12.2436
																																			12.4075	12857.6	12.4245	11275.2	12.2755	7305.17	12.0939	8318.64	12.0844	739.689	12.1844	0	12.2909	0	12.2574
																																			12.4216	12729	12.4388	10789.1	12.2897	8111.24	12.1079	6970.25	12.0979	340.56	12.1983	0	12.3044	0	12.2712
																																			12.4359	12883.3	12.4529	10226	12.3038	8877.63	12.1218	5611.56	12.1107	312.925	12.2119	0	12.3181	0	12.2852
																																			12.4503	13203.4	12.4674	9816.42	12.318	9259.12	12.135	4645.28	12.1248	653.472	12.2256	0	12.3314	0	12.2986
																																			12.4644	13259.4	12.4819	9699.06	12.3318	9372.45	12.1483	4440.16	12.1388	1348.58	12.2393	0	12.3444	0	12.3125
																																			12.4786	13038.6	12.4957	10013.1	12.3462	9487.49	12.1621	5017.96	12.1528	2096.34	12.2525	0	12.3579	0	12.3264
																																			12.4931	12873.4	12.51	10692.7	12.3602	9783.33	12.1757	6149.12	12.1667	2738.02	12.2659	0	12.3717	0	12.3403
																																			12.5075	12895.7	12.5243	11377.7	12.3745	10076.4	12.1898	7190.68	12.1806	3397.4	12.2795	0	12.3859	0	12.3541
																																			12.5219	13192.5	12.5387	11756.4	12.3887	10061.2	12.2038	7776.85	12.1948	4263.6	12.293	0	12.4	0	12.3679
																																			12.5362	13744.5	12.5532	11805.3	12.4029	9720.63	12.218	7918.7	12.2088	5033.03	12.3069	0	12.4145	0	12.3821
																																			12.5506	14373	12.5674	11451.9	12.4171	9231.28	12.2321	8003.17	12.2231	5109.99	12.3211	49.3011	12.4286	0	12.3959
																																			12.5649	14605.7	12.5818	10733.8	12.4315	8862.42	12.2461	8093.6	12.2366	4396.03	12.3351	223.992	12.4428	0	12.41
																																			12.5793	14207.7	12.596	10131.1	12.4458	8804.81	12.2596	8299.4	12.2506	3411.6	12.349	618.894	12.457	0	12.4241
																																			12.5934	13516	12.6103	10315.9	12.4599	9053.66	12.273	8558.64	12.2648	2952.96	12.3632	1249.12	12.4716	28.3013	12.4381
																																			12.6078	12968.5	12.6249	11127.3	12.4743	9408.53	12.2869	8619.07	12.2789	3375.12	12.3776	1825.17	12.486	104.956	12.4524
																																			12.6221	12549.7	12.639	11869.2	12.4883	9701.17	12.301	8171.57	12.2929	4040.82	12.3918	2040.05	12.5001	267.657	12.4662
																																			12.6366	12368.1	12.6533	12123.7	12.5025	9860.31	12.3153	7440.31	12.3072	4261.35	12.406	1848.98	12.5144	469.376	12.48
																																			12.6508	12545.6	12.6676	11977.4	12.5169	9874.1	12.3292	6793.47	12.3213	4040.84	12.4202	1416.36	12.5285	566.025	12.4936
																																			12.6652	13095.9	12.6819	11663	12.531	9691.92	12.3433	6439.72	12.335	3796.98	12.4343	949.427	12.5427	469.376	12.5074
																																			12.6796	13620.5	12.6962	11329	12.5453	9324.12	12.3574	6326.76	12.349	3509.5	12.4484	658.491	12.5569	267.657	12.5215
																																			12.6938	13913.5	12.7106	11089	12.5596	8979.18	12.3718	6449.59	12.3624	2954.27	12.4627	761.886	12.571	104.956	12.5356
																																			12.708	14132.8	12.7249	11087.3	12.5742	8784.68	12.3861	6707.61	12.3764	2385.38	12.4769	1229.1	12.5853	28.3013	12.5498
																																			12.7222	14409.7	12.739	11265	12.5887	8705.86	12.4004	6847.52	12.3905	2178.67	12.491	1651.07	12.5998	0	12.564
																																			12.7364	14712.6	12.7535	11442.1	12.603	8611.1	12.4146	6836.54	12.4046	2257.91	12.5054	1634.21	12.6141	0	12.5784
																																			12.7509	14912.4	12.7678	11409.5	12.6173	8586.77	12.4289	6913.05	12.4186	2193.97	12.5198	1151.69	12.6284	0	12.5925
																																			12.7653	14832.4	12.7821	11191.7	12.6315	8672.58	12.4435	7261.93	12.4328	1925.71	12.5341	576.95	12.6428	0	12.607
																																			12.7799	14512.5	12.7964	11008.1	12.6458	8933.87	12.4577	7802.38	12.4469	1857.76	12.5486	238.853	12.6571	0	12.6212
																																			12.7941	14070.7	12.8106	10977.1	12.66	9294.79	12.4721	8235.49	12.4615	2206.09	12.563	169.001	12.6712	0	12.6356
																																			12.8082	13590.4	12.825	10954.3	12.6742	9472.11	12.4865	8368.06	12.4757	2918.34	12.5776	352.908	12.6855	0	12.6498
																																			12.8226	13092.1	12.8393	10732.1	12.6887	9215.49	12.5007	8266.91	12.49	3580.94	12.592	677.778	12.6995	0	12.6642
																																			12.8371	12666.5	12.8536	10480.7	12.7029	8748.68	12.5151	8031.39	12.5043	3749.75	12.6064	967.544	12.7133	0	12.6783
																																			12.8514	12536	12.8679	10773.8	12.717	8461.44	12.5295	7842.09	12.5185	3344.73	12.6207	1106.64	12.7274	0	12.6923
																																			12.8658	12645.1	12.8823	11700.4	12.7312	8623.15	12.544	7708.03	12.5329	2851.99	12.6352	1077.03	12.7412	0	12.7063
																																			12.88	12844	12.8965	12690.2	12.7454	9048.68	12.5584	7625.83	12.5473	2801.18	12.6495	1013.02	12.7554	0	12.7203
																																			12.8945	13023.3	12.911	13192.3	12.7599	9636.38	12.5728	7508.45	12.5616	3220.45	12.6638	997.289	12.7698	0	12.734
																																			12.9086	13222	12.9253	13121.2	12.7741	10088.6	12.5873	7322.04	12.576	3782.06	12.6779	929.595	12.7841	0	12.7482
																																			12.9231	13387.6	12.9395	12638	12.7885	10228	12.6017	6947.09	12.5906	4104.16	12.6921	708.338	12.7983	0	12.7624
																																			12.9376	13316.1	12.954	11934.6	12.8029	10043.2	12.6163	6392.32	12.605	4024.31	12.706	386.741	12.8127	0	12.7766
																																			12.9522	12933.7	12.9686	11289.2	12.8173	9678.65	12.6306	5917.44	12.6194	3661.95	12.7203	178.678	12.8272	0	12.7909
																																			12.9666	12416.1	12.9832	10975.9	12.8318	9264.31	12.6452	5758.68	12.6336	3206.61	12.7343	141.118	12.8415	0	12.8054
																																			12.9809	12056.6	12.9976	11027.1	12.8461	8903.86	12.6593	5864.78	12.6482	2960.54	12.7485	255.593	12.8562	0	12.8198
																																			12.9952	11891.4	13.0119	11219.3	12.8606	8575.1	12.6738	6182.79	12.6624	2947	12.7627	448.221	12.8707	0	12.8342
																																			13.0096	11858.6	13.0263	11351.4	12.875	8345.92	12.6882	6656.66	12.6767	3053.48	12.7772	540.514	12.885	0	12.8485
																																			13.0242	12126.3	13.0408	11463.5	12.8897	8222.65	12.7025	7106.74	12.6908	3334.16	12.7914	448.221	12.8994	0	12.8631
																																			13.0384	12681.4	13.0553	11695.9	12.9041	8300.69	12.7168	7334.43	12.7049	3892.25	12.8058	305.375	12.9139	0	12.8775
																																			13.0531	13162.8	13.0695	11972.5	12.917	8576.4	12.7314	7379.14	12.7192	4535.84	12.8203	284.842	12.9284	0	12.892
																																			13.0676	13240.2	13.0841	12019.3	12.9314	8993.81	12.746	7394.37	12.7335	4897.24	12.8349	497.832	12.9431	0	12.9067
																																			13.082	13001.2	13.0986	11796.3	12.9459	9377.54	12.7605	7602.95	12.7477	4824.6	12.8494	857.324	12.9574	24.303	12.9213
																																			13.0962	12713.9	13.1128	11336.8	12.9604	9569.08	12.7748	7974.66	12.7621	4468.33	12.8638	1113.17	12.9718	90.128	12.9359
																																			13.1108	12570.6	13.1274	10744.4	12.975	9510.31	12.7892	8343.62	12.7766	4169.34	12.8783	1125.37	12.9865	229.843	12.9505
																																			13.1252	12591.8	13.142	10256.1	12.9896	9291.31	12.8037	8470.89	12.7911	4166.64	12.8926	996.44	13.001	403.065	12.965
																																			13.1398	12639.4	13.1564	10079.9	13.0039	9026.72	12.8183	8349.2	12.8056	4374.57	12.9071	818.483	13.0156	486.059	12.9795
																																			13.1541	12635	13.171	10260.3	13.0183	8791.07	12.8325	8107.9	12.82	4561.72	12.9216	575.416	13.0302	403.065	12.994
																																			13.1669	12595.2	13.1855	10654	13.0312	8582.69	12.8469	7889.12	12.8348	4599.55	12.9362	337.968	13.0447	229.843	13.0088
																																			13.1814	12563.1	13.2	11111.4	13.0457	8554.25	12.8614	7816.68	12.8489	4570.14	12.9507	259.316	13.0593	90.128	13.0233
																																			13.196	12473.7	13.2146	11410.1	13.0601	8833.04	12.876	7973.97	12.8632	4545.36	12.965	428.141	13.0738	24.303	13.0379
																																			13.2104	12239.2	13.2291	11424.8	13.0744	9361.13	12.8906	8262.12	12.8777	4516.62	12.9796	792.814	13.0884	0	13.0521
																																			13.2249	11765.1	13.2437	11292.9	13.0889	9804.47	12.9049	8541.53	12.8923	4309.65	12.9938	1203.52	13.1029	0	13.0666
																																			13.2393	11031.8	13.2583	11133.3	13.1035	9861.41	12.9195	8701.49	12.9066	3944.54	13.0085	1490.57	13.1177	0	13.0813
																																			13.2539	10302.8	13.2727	10889.2	13.118	9512.82	12.9325	8756.19	12.9213	3764.41	13.0231	1546.72	13.1322	0	13.0959
																																			13.2685	10116.9	13.2872	10577.2	13.1326	8998.02	12.947	8574.54	12.9355	3981.92	13.0378	1308.21	13.1468	0	13.1104
																																			13.283	10686.1	13.3018	10404.4	13.1453	8621.61	12.9597	8206.01	12.9499	4482.26	13.0522	855.659	13.1614	0	13.1212
																																			13.2977	11565.7	13.3164	10733	13.1599	8622.73	12.9742	7919.25	12.9645	4890.57	13.0669	407.375	13.176	0	13.1358
																																			13.3121	12196	13.331	11434.1	13.1745	8845.16	12.987	7773.65	12.979	4906.69	13.0814	143.9	13.1888	0	13.1502
																																			13.3264	12428	13.3455	11993.9	13.1889	8986.1	13.0015	7561.45	12.9935	4579.32	13.0959	29.3974	13.2036	0	13.1649
																																			13.3409	12395	13.3599	11919.9	13.2034	8770.07	13.0144	7167.58	13.0082	4132.15	13.1105	0	13.218	0	13.1796
																																			13.3551	12126.7	13.3742	11349	13.218	8222.6	13.029	6657.4	13.0228	3907.66	13.1252	28.9743	13.2309	0	13.1942
																																			13.3696	11571.9	13.3888	10862.9	13.2324	7652.23	13.0436	6245.88	13.0373	3845.06	13.1397	107.452	13.2455	0	13.208
																																			13.3842	10987.8	13.4033	10645.7	13.2468	7348.12	13.0564	6042.89	13.0502	3690.64	13.1543	274.022	13.2602	0	13.2227
																																			13.3988	10665.2	13.4178	10526.8	13.2614	7430.65	13.071	5995.86	13.0648	3491.2	13.1689	532.459	13.2731	0	13.2373
																																			13.4129	10755.5	13.4323	10310	13.2758	7790.7	13.0839	5968.75	13.0794	3435.62	13.1835	772.031	13.2879	0	13.2502
																																			13.4241	11252.2	13.4464	10114.2	13.287	8346.29	13.0984	5946.67	13.0941	3575.68	13.1981	971.563	13.3007	0	13.265
																																			13.4387	12033.5	13.4575	10078	13.3016	8936.83	13.113	5952.1	13.1088	3729.83	13.2112	1135.11	13.3119	0	13.2779
																																			13.4532	12800	13.472	10176.6	13.3162	9217.31	13.1275	5879.86	13.1231	3794.02	13.2257	1145.84	13.3215	0	13.2908
																																			13.4678	13048.9	13.4864	10261.5	13.3306	9044.21	13.1384	5714.3	13.1376	3865.68	13.2403	890.059	13.3361	0	13.3054
																																			13.4822	12767.8	13.5007	10250.5	13.3451	8651.71	13.153	5612.78	13.1506	4091.52	13.2549	491.024	13.3508	0	13.32
																																			13.4965	12361.7	13.5149	10003.6	13.3597	8207.2	13.1675	5764.45	13.1651	4552.16	13.2695	192.544	13.3655	0	13.3312
																																			13.5108	12265.1	13.5288	9500.18	13.3741	7764.67	13.1821	6179.09	13.1798	5030.33	13.2842	51.9195	13.3801	0	13.346
																																			13.5251	12471.8	13.5429	8789.27	13.3888	7472.63	13.1966	6450.36	13.1945	5231.11	13.2956	0	13.3946	0	13.3606
																																			13.539	12704.3	13.5572	8308.23	13.4	7565.88	13.2111	6258.21	13.2056	5019	13.3101	0	13.4059	0	13.3752
																																			13.5532	12875.6	13.5717	8394.97	13.4145	7906.06	13.224	5752.89	13.2201	4343.97	13.3214	40.6123	13.4188	0	13.3881
																																			13.5676	13122.7	13.5858	9025.76	13.4291	8148.97	13.2351	5310.85	13.2347	3343.16	13.3309	191.243	13.4301	0	13.4026
																																			13.5819	13232.9	13.6004	9778.63	13.4436	8251.23	13.2497	5231.91	13.2493	2504.97	13.3456	534.771	13.4414	0	13.4172
																																			13.5963	12802.6	13.6147	10142.7	13.4581	8470.45	13.2643	5580.4	13.2624	2319.06	13.3602	1057.83	13.4528	0	13.4302
																																			13.6109	11903.3	13.6294	9883.65	13.4726	8928.14	13.2789	6204.56	13.277	2720.03	13.3749	1486.13	13.4623	0	13.4431
																																			13.6251	11174.7	13.6439	9266.92	13.4871	9336.17	13.2918	6695.45	13.2915	3227.91	13.3896	1516.18	13.477	0	13.4544
																																			13.6398	10843.3	13.6585	8750.95	13.5012	9338.53	13.3047	6782.5	13.306	3522.31	13.4025	1169.16	13.4916	0	13.469
																																			13.6544	10738.8	13.673	8588.84	13.5151	8846.35	13.3176	6531.41	13.3206	3736.78	13.4137	818.457	13.5059	0	13.4836
																																			13.6689	10538.4	13.6875	8714.27	13.5293	8066.34	13.3272	6234.25	13.3352	4043.09	13.4233	688.583	13.5203	0	13.498
																																			13.6835	10235.1	13.7017	8903.35	13.5433	7378.61	13.3416	6067.33	13.3483	4319.34	13.4363	640.314	13.5347	0	13.5124
																																			13.6981	9838.85	13.7164	9016.72	13.5575	6967.97	13.3563	6007.75	13.3628	4303.71	13.4492	497.286	13.5492	0	13.5268
																																			13.7124	9409.66	13.731	9022.17	13.5719	6778.69	13.3692	6021.17	13.3774	4055.56	13.4636	319.614	13.5636	0	13.5411
																																			13.7267	9110.67	13.7456	9064.88	13.5864	6755.25	13.3803	6199.45	13.3903	3744.69	13.4783	244.859	13.5781	0	13.5555
																																			13.7411	9071.58	13.7601	9118.77	13.6009	6943.53	13.3916	6549.12	13.4032	3398.03	13.4927	370.849	13.5927	0	13.57
																																			13.7556	9311.13	13.7747	9060.75	13.6154	7297.68	13.4045	6895.58	13.4145	3086.58	13.507	597.758	13.6069	0	13.5847
																																			13.7702	9682.46	13.789	8917.91	13.6297	7569.51	13.419	7047.49	13.4259	3003.17	13.5212	720.841	13.6217	0	13.5992
																																			13.7848	10089.7	13.8036	8941.13	13.6444	7623.52	13.4301	6965.19	13.4388	3209.51	13.5354	627.646	13.6362	0	13.6137
																																			13.7991	10525.6	13.8182	9226.54	13.6589	7426.95	13.443	6658.53	13.4501	3537.31	13.5498	451.706	13.6509	0	13.6284
																																			13.8137	10956.2	13.8326	9623.3	13.6735	7005.28	13.4575	6263.65	13.4644	3793.27	13.5642	416.328	13.6656	0	13.643
																																			13.8283	11416.5	13.8472	9947.35	13.688	6585.74	13.4722	6029.3	13.4791	3804.18	13.5787	568.311	13.6802	0	13.6576
																																			13.8428	11756.5	13.8618	10178.8	13.7026	6416.87	13.4867	6158.15	13.4937	3590.65	13.5933	733.395	13.6946	0	13.6722
																																			13.8574	11781.3	13.876	10403.3	13.717	6532.23	13.501	6597.03	13.508	3448.5	13.6079	841.581	13.7094	0	13.6869
																																			13.872	11502.5	13.8906	10533	13.7316	6719.19	13.5153	7093.98	13.5224	3573.9	13.6225	889.226	13.724	0	13.7015
																																			13.8861	11214.9	13.9051	10391.8	13.7462	6839.27	13.5297	7467.1	13.5366	3838.71	13.6371	842.299	13.7386	0	13.7144
																																			13.9006	11220.6	13.9197	9893.41	13.7607	6940.55	13.5436	7551.12	13.5507	3979.55	13.6518	636.45	13.7498	0	13.7289
																																			13.9153	11439.5	13.9343	9263.7	13.7753	7037.51	13.5581	7287.17	13.5651	3903.31	13.6664	345.885	13.7644	0	13.7434
																																			13.9299	11784.4	13.9488	8822.05	13.7899	7130.23	13.5726	6909.54	13.5798	3650.97	13.681	168.806	13.7772	0	13.7581
																																			13.9446	12041.8	13.963	8695.13	13.8043	7149.95	13.5872	6750.3	13.5945	3406.43	13.6957	159.603	13.7903	24.5205	13.7729
																																			13.9592	11900.5	13.9776	8820.13	13.8189	7137.17	13.6018	6792.16	13.609	3421.08	13.7101	313.749	13.8049	90.9349	13.7856
																																			13.9734	11209.2	13.9922	9044.47	13.8335	7113.95	13.6163	6814.72	13.6219	3616.43	13.7231	550.207	13.8196	231.901	13.8002
																																			13.988	10300.2	14.0069	9156.09	13.8481	7041.57	13.6306	6745.93	13.6363	3725.71	13.7377	702.406	13.8342	406.673	13.8149
																																			14.0026	9659.27	14.0216	9122.38	13.8627	6892.16	13.6453	6651.45	13.6509	3658.34	13.7523	694.493	13.8487	490.411	13.8295
																																			14.0171	9369.64	14.0362	9065.7	13.8773	6836.67	13.66	6570.75	13.6656	3576.06	13.7669	681.705	13.8631	406.673	13.8442
																																			14.0318	9356.67	14.0504	9176.87	13.8917	6990.32	13.6746	6555.76	13.6803	3532.42	13.7817	768.296	13.8779	231.901	13.8589
																																			14.0463	9522.75	14.065	9284.25	13.9063	7231.37	13.6892	6763.98	13.6949	3344.88	13.7961	811.307	13.8926	90.9349	13.8733
																																			14.0606	9826.32	14.0794	9257.75	13.9209	7268.49	13.7038	7130.38	13.7097	3024.59	13.8108	677.247	13.9072	24.5205	13.8879
																																			14.0752	10193.2	14.094	9142.02	13.9355	7165.26	13.7181	7359.68	13.724	2631.8	13.8254	486.559	13.9218	0	13.9025
																																			14.0896	10548.8	14.1085	9081.9	13.9501	7134.11	13.7328	7254.91	13.7386	2273.87	13.84	446.747	13.9364	0	13.9172
																																			14.1041	10812.2	14.123	9120.7	13.9647	7296.55	13.7441	6899.49	13.7515	2100.13	13.8546	569.318	13.9508	0	13.9318
																																			14.1186	10944.3	14.137	9305.44	13.9791	7528.98	13.7586	6560.9	13.7645	2318.33	13.8693	639.627	13.9639	0	13.9448
																																			14.133	10872.5	14.1514	9637.48	13.9937	7715	13.7731	6448.06	13.7792	2963.01	13.8837	556.297	13.9751	0	13.9575
																																			14.1471	10654.2	14.1659	9904.14	14.0082	7750.31	13.786	6644.53	13.7922	3820.7	13.8984	398.461	13.9897	0	13.9722
																																			14.1616	10450.4	14.1804	9924.62	14.0228	7676.28	13.8004	7002.85	13.8066	4431.94	13.913	386.9	14.0043	0	13.9834
																																			14.176	10416.9	14.1949	9752.55	14.0357	7688.49	13.8152	7182.33	13.8212	4409.22	13.9259	579.84	14.0172	0	13.9981
																																			14.1906	10455	14.2095	9479.12	14.0503	7874.44	13.8298	7133.81	13.8342	3712.97	13.9406	856.456	14.0316	0	14.0127
																																			14.2053	10597.8	14.2235	9287.51	14.0646	7952.2	13.8444	7049.1	13.8489	2867.38	13.9552	1116.28	14.0464	0	14.0273
																																			14.2198	11088.7	14.238	9202.62	14.0792	7688.28	13.8591	7150.44	13.8636	2429.91	13.9696	1258.24	14.061	0	14.0384
																																			14.2339	11794.9	14.2526	9021.72	14.0937	7271.73	13.8736	7354.79	13.8782	2531.99	13.9808	1196.35	14.0739	0	14.053
																																			14.2483	12083.7	14.2672	8585.42	14.1083	7135.31	13.888	7377.62	13.8925	2905.16	13.9921	978.034	14.0885	0	14.0659
																																			14.2628	11684.3	14.2815	8086.36	14.1228	7339	13.9027	7000.56	13.907	3237.28	14.0033	775.289	14.1031	0	14.0806
																																			14.2774	11070.2	14.2961	7798.14	14.1374	7633.22	13.9156	6366.45	13.9217	3393.34	14.0181	674.888	14.1175	0	14.0952
																																			14.292	10711.2	14.3103	7738.35	14.1518	7759.21	13.9303	5853.6	13.9347	3467.99	14.0326	662.433	14.1322	0	14.1098
																																			14.3065	10453.9	14.3249	7811	14.1663	7777.52	13.9432	5700.62	13.9494	3489.66	14.0473	723.666	14.1469	0	14.1242
																																			14.3211	9927.89	14.3394	8056.18	14.1807	7789.75	13.9578	5781.65	13.9623	3489.29	14.0616	829.086	14.1615	0	14.1389
																																			14.3357	9268.92	14.3541	8362.89	14.1952	7808.46	13.9724	5765.34	13.9765	3479.41	14.0745	862.584	14.1761	0	14.1535
																																			14.35	8926.47	14.3686	8636.23	14.2098	7619.34	13.9871	5495.98	13.9911	3522.62	14.0893	774.368	14.1908	0	14.1681
																																			14.3645	9064.13	14.3831	8808.1	14.2243	7079.88	14.0017	5193.89	14.0057	3623.96	14.1039	647.653	14.2051	0	14.1829
																																			14.3792	9356.82	14.3973	8901.08	14.2387	6383.14	14.0164	5077.39	14.0188	3674.44	14.1185	639.371	14.2198	0	14.1975
																																			14.3937	9548.88	14.412	8914.63	14.2533	6061.15	14.0293	5165.4	14.0334	3532.24	14.1332	863.106	14.2345	0	14.2119
																																			14.4082	9596.06	14.4265	8811.98	14.2679	6274.98	14.0439	5371.85	14.0463	3120.1	14.1475	1201.91	14.2491	0	14.2265
																																			14.4228	9516.38	14.4412	8532.32	14.2825	6628.58	14.0585	5654.98	14.0609	2615.69	14.1621	1471.9	14.2637	0	14.2411
																																			14.4373	9296.33	14.4558	8187.34	14.297	6702.64	14.0732	5821.22	14.0755	2388.31	14.1769	1681.1	14.2783	0	14.2557
																																			14.4518	8917.09	14.4687	7832.67	14.3116	6600.7	14.0878	5725.66	14.0901	2541.46	14.1915	1892.64	14.2926	0	14.2705
																																			14.4664	8338.09	14.4828	7561.44	14.3259	6565.8	14.1024	5499	14.1048	2835.2	14.2061	1972.67	14.3074	0	14.2834
																																			14.4809	7736.52	14.4975	7420.13	14.3405	6616.18	14.1167	5318.38	14.1194	3016.65	14.2208	1725.73	14.322	0	14.2978
																																			14.4937	7407.08	14.512	7445.71	14.355	6626.63	14.1312	5252.38	14.1337	3078.34	14.235	1221.55	14.3366	0	14.3124
																																			14.5083	7516.12	14.525	7478.21	14.3696	6550.3	14.1458	5370.68	14.1484	3100.45	14.2497	814.998	14.3495	0	14.3269
																																			14.5212	7902.27	14.5395	7454.21	14.3841	6370.2	14.1606	5565.09	14.163	3113.18	14.2644	694.816	14.3607	0	14.3415
																																			14.5356	8233.48	14.5541	7575.22	14.3988	6156.51	14.1752	5695.37	14.1777	3161.15	14.279	817.567	14.3734	0	14.3546
																																			14.5504	8339.84	14.5682	7830.2	14.4131	6047.46	14.1898	5699.44	14.1924	3300.12	14.292	971.593	14.3881	0	14.3675
																																			14.5631	8187.34	14.5829	7916.1	14.4277	6072.49	14.2041	5668.46	14.2069	3465.28	14.3066	1062.93	14.4027	0	14.3819
																																			14.5776	7925.87	14.5976	7666.99	14.4422	6075.25	14.2187	5561.89	14.2212	3539.17	14.3209	1032.77	14.4173	0	14.3965
																																			14.5921	7652.77	14.6121	7285.33	14.4568	6002.04	14.2333	5363.37	14.2358	3521.4	14.3321	863.64	14.432	0	14.411
																																			14.6061	7367.02	14.6265	6986.41	14.4714	6000.45	14.248	5214.62	14.2505	3500.54	14.3468	601.616	14.4465	0	14.4239
																																			14.6189	7194.02	14.6393	6941.27	14.4859	6140.86	14.2626	5213.99	14.2652	3555.75	14.3614	381.96	14.4608	0	14.4386
																																			14.6335	7298	14.6534	7178.63	14.5003	6306.33	14.2772	5186.46	14.2799	3620.54	14.3744	318.487	14.4739	0	14.45
																																			14.6462	7714.42	14.6679	7616.95	14.5149	6322.24	14.2916	5036.49	14.2945	3597.59	14.389	401.243	14.4868	0	14.4612
																																			14.6606	8171.1	14.681	7951.27	14.5278	6128.09	14.3061	4800.82	14.3088	3530.96	14.4032	449.402	14.4981	0	14.4758
																																			14.6752	8286.64	14.6939	8105.82	14.5425	5854.49	14.3207	4706.75	14.3234	3483.55	14.4162	400.566	14.511	0	14.487
																																			14.6877	8136.78	14.7085	8202.87	14.557	5670.81	14.3354	4858.78	14.3379	3538.36	14.4309	315.975	14.5256	0	14.4982
																																			14.7022	8042.04	14.7215	8354.39	14.5716	5706.48	14.3483	5143.9	14.3509	3677.68	14.4455	347.188	14.5365	0	14.5128
																																			14.7151	8272.49	14.7355	8377.82	14.5863	5904.41	14.3629	5358.6	14.364	3808.04	14.4601	485.184	14.5479	0	14.5259
																																			14.7297	8710.12	14.7501	8191.92	14.6009	6146.66	14.3772	5359.28	14.3786	3853.51	14.4714	585.661	14.5625	0	14.5388
																																			14.7442	8984.7	14.7631	7842.4	14.6155	6274.37	14.3901	5236.96	14.3932	3705.71	14.4859	565.331	14.5721	0	14.5517
																																			14.7588	9040.07	14.7777	7394.16	14.6301	6254.71	14.4047	5144	14.4061	3235.22	14.4972	525.551	14.5867	0	14.563
																																			14.7713	9085.36	14.7907	6910.16	14.6429	6184.3	14.4177	5109.18	14.419	2415.9	14.5119	562.385	14.6013	0	14.5725
																																			14.7859	9065.16	14.8053	6506.33	14.6575	6128.67	14.4305	5116.68	14.4336	1570.11	14.5249	581.314	14.6126	0	14.5872
																																			14.8005	8747.83	14.82	6165.69	14.672	6065.48	14.4435	5180.13	14.4467	1088.55	14.5378	483.78	14.627	0	14.6002
																																			14.8151	8171.49	14.8312	5925.36	14.685	6080.81	14.4578	5346.25	14.4614	1048.21	14.5524	385.215	14.64	0	14.6146
																																			14.828	7634.6	14.8442	5922.04	14.6996	6191.33	14.4691	5535.16	14.4759	1332.88	14.5653	535.631	14.6529	0	14.6259
																																			14.8409	7144.19	14.8588	6202.73	14.7126	6357.36	14.4836	5602.74	14.4888	1842.47	14.5766	1039.32	14.6658	0	14.6404
																																			14.8533	6645.62	14.8716	6666.68	14.7268	6434.22	14.4983	5517.37	14.5017	2399.32	14.5913	1789.65	14.6788	0	14.6533
																																			14.8661	6218.34	14.8863	7162.48	14.7414	6388.38	14.5095	5351.45	14.5163	2802.71	14.6026	2420.6	14.6933	0	14.6663
																																			14.8808	6022.17	14.9009	7459.14	14.756	6229.32	14.5242	5338.38	14.5277	2982.59	14.6172	2486.96	14.7043	0	14.6776
																																			14.8937	6163.2	14.9138	7325.91	14.7706	5993.31	14.5369	5596.98	14.5407	2983.81	14.6318	1993.29	14.7157	0	14.6904
																																			14.9083	6626.43	14.9284	6800.97	14.7853	5919.38	14.5514	5940.69	14.5552	2722.49	14.6464	1351.33	14.7269	0	14.7017
																																			14.9227	7144.49	14.943	6196.33	14.7998	6118.96	14.566	6022.3	14.5665	2270.01	14.6576	861.85	14.7382	0	14.7112
																																			14.9369	7397.57	14.9576	5858.1	14.8144	6476.76	14.5806	5849.41	14.581	1849.59	14.6723	519.107	14.7528	0	14.7258
																																			14.9514	7304.12	14.9718	5974.79	14.8274	6667.91	14.5953	5697.85	14.5957	1710.24	14.6836	249.411	14.764	0	14.7403
																																			14.9643	7014.9	14.9863	6337.66	14.842	6434.2	14.6099	5572.97	14.6071	1866.18	14.6966	129.862	14.7771	0	14.7516
																																			14.9771	6729.07	14.9993	6571.1	14.855	5873.09	14.6226	5364.06	14.6217	2210.45	14.7078	145.272	14.788	0	14.763
																																			14.9918	6593.61	15.014	6613.26	14.8696	5334.46	14.6338	5193.61	14.6346	2543.07	14.7174	303.218	14.7993	0	14.7776
																																			15.0046	6501.3	15.0286	6749.79	14.8808	5119.73	14.6466	5274.17	14.6459	2716.24	14.7303	531.739	14.8106	0	14.7889
																																			15.0189	6323.95	15.0432	7036.82	14.8954	5180.72	14.6613	5525.6	14.6604	2613.42	14.7416	641.228	14.8235	0	14.8018
																																			15.0334	6132.22	15.0573	7237.19	14.9084	5318.13	14.6725	5695.81	14.6733	2375.19	14.7563	531.739	14.8347	0	14.813
																																			15.0481	6144.85	15.0717	7138.23	14.9231	5460.51	14.6855	5781.82	14.6847	2176.62	14.7692	303.218	14.8478	0	14.8243
																																			15.0625	6386.28	15.0828	6829.74	14.936	5528.84	14.6964	5859.68	14.6995	2192.71	14.7822	118.9	14.8607	0	14.8373
																																			15.0771	6701.79	15.0972	6460.65	14.9506	5484.93	14.7095	5773.59	14.7106	2456.16	14.7935	32.0614	14.8716	0	14.8483
																																			15.09	6960.36	15.1118	6187.5	14.9635	5255.99	14.724	5469.22	14.7219	2978.99	14.803	0	14.8846	0	14.8613
																																			15.1042	7045.4	15.1261	6140.7	14.9781	4944.85	14.7353	5139.8	14.7331	3527.86	14.8142	0	14.8959	0	14.8742
																																			15.1186	6688.39	15.14	6260.83	14.9929	4832.49	14.7466	4969.47	14.7461	3763.98	14.824	0	14.9054	0	14.8871
																																			15.1333	6012.18	15.1539	6361.77	15.0075	5030.13	14.7579	4905.8	14.7573	3652.4	14.8369	0	14.9201	0	14.8984
																																			15.1478	5547.3	15.1682	6336.46	15.0221	5323.54	14.7708	4866.73	14.7687	3491.08	14.8498	25.4224	14.9314	0	14.9096
																																			15.1622	5705.43	15.1823	6319.98	15.0368	5430.77	14.782	4852.39	14.7834	3467.88	14.8628	94.2796	14.9444	0	14.921
																																			15.1766	6187.93	15.1968	6533.14	15.0497	5304	14.7967	4762.04	14.7963	3542.02	14.8754	271.622	14.959	0	14.9323
																																			15.1906	6521.2	15.2112	6905.07	15.0625	5108.15	14.808	4493.03	14.8075	3524.19	14.8849	537.305	14.972	33.0817	14.9468
																																			15.205	6569.06	15.225	7159.75	15.0773	5029.33	14.8209	4078.23	14.8171	3377.31	14.898	803.438	14.9849	122.684	14.9598
																																			15.2197	6557.28	15.2394	7130.33	15.092	5159.28	14.8322	3621.38	14.83	3238.34	14.9076	968.524	14.9979	312.868	14.9744
																																			15.2342	6664.89	15.2539	6832.81	15.1065	5372.49	14.8418	3325.15	14.8396	3312.96	14.9205	973.971	15.0126	548.66	14.9857
																																			15.247	6941.43	15.2684	6360.29	15.1211	5459.2	14.8544	3318.47	14.8506	3548.23	14.9335	891.378	15.0239	661.634	15.0005
																																			15.2615	7121.88	15.2833	5806.95	15.1351	5303.51	14.8672	3526.53	14.8653	3699.58	14.9481	811.066	15.0385	548.66	15.0135
																																			15.2757	7008.68	15.2978	5412.88	15.1494	4991.21	14.882	3880.61	14.8765	3689.05	14.959	707.358	15.0515	312.868	15.028
																																			15.2902	6590.81	15.312	5232.02	15.1637	4740.92	14.8933	4355.04	14.8911	3547.51	14.9687	521.845	15.0644	122.684	15.0393
																																			15.3049	6187.25	15.3265	5204.83	15.1764	4695.06	14.9063	4843.73	14.9007	3400.54	14.9833	279.79	15.0774	33.0817	15.0539
																																			15.3196	6093.91	15.3412	5249.16	15.1908	4890.47	14.9175	5138.39	14.9136	3229.79	14.9945	109.714	15.0887	0	15.0652
																																			15.3342	6257.11	15.3557	5272.32	15.2053	5150.95	14.9284	5120.28	14.9233	2962.5	15.0092	29.5842	15.0983	0	15.08
																																			15.3488	6420.96	15.3705	5281.23	15.2193	5321.15	14.9413	4829.46	14.9379	2701.32	15.0205	0	15.1112	0	15.0913
																																			15.3635	6439.93	15.3853	5323.51	15.2321	5343.51	14.9526	4443.37	14.9509	2478.55	15.0351	0	15.1258	0	15.1041
																																			15.378	6372.46	15.3982	5400.23	15.2466	5238.09	14.9673	4143.8	14.9638	2228.72	15.0478	0	15.1405	0	15.1171
																																			15.3927	6314.46	15.4128	5463.28	15.2613	4994.96	14.9785	4003.89	14.9785	1917.95	15.0624	35.4126	15.1552	0	15.13
																																			15.4073	6299.96	15.4274	5461.78	15.276	4701.22	14.9932	3858.72	14.9913	1671.24	15.0736	158.102	15.1698	0	15.1446
																																			15.4219	6393.4	15.4421	5409.41	15.2906	4470.01	15.0045	3677.52	15.0061	1691.71	15.0883	434.203	15.1841	0	15.1594
																																			15.4361	6540.2	15.4567	5451.99	15.3048	4332.9	15.019	3565.44	15.0173	1884.51	15.1031	840.529	15.197	0	15.1741
																																			15.4508	6531.88	15.4716	5765.04	15.3193	4175.38	15.0303	3643.41	15.0286	2036.99	15.1144	1152.3	15.2116	0	15.1886
																																			15.4652	6288.92	15.4862	6144.97	15.3339	4024.98	15.045	3870.6	15.0399	2048.83	15.1287	1150.88	15.2263	0	15.2016
																																			15.4801	6030.63	15.5008	6182.62	15.3487	3921.79	15.0546	4146.85	15.0528	1939.35	15.1433	883.119	15.2411	21.4479	15.2162
																																			15.4947	6019.51	15.5154	5851.43	15.3633	3996.12	15.0659	4448.59	15.0675	1719.91	15.1579	650.176	15.2556	79.5399	15.2309
																																			15.5093	6158.86	15.53	5556.79	15.3779	4216.66	15.0806	4708.39	15.0789	1471.9	15.1709	600.537	15.2703	202.842	15.2453
																																			15.5205	6206.86	15.5447	5606.14	15.3921	4395.78	15.0918	4901.68	15.0914	1362.6	15.1855	588.526	15.2849	355.713	15.26
																																			15.5351	6135.43	15.5595	5833.94	15.4068	4394.51	15.1063	5091.19	15.1027	1440.92	15.2003	465.834	15.2996	428.958	15.2746
																																			15.548	6020.72	15.5741	5877.97	15.4214	4276.46	15.1176	5262.51	15.114	1576.54	15.2149	265.636	15.3144	355.713	15.2893
																																			15.5627	5866.82	15.5887	5681.33	15.4362	4149.14	15.1323	5322.08	15.1287	1741.27	15.2295	104.164	15.3291	202.842	15.304
																																			15.5774	5597.3	15.6034	5472.6	15.4507	4144.37	15.1468	5276.93	15.1433	1881.34	15.2441	28.0876	15.3436	79.5399	15.3169
																																			15.592	5225.32	15.6146	5488.41	15.4653	4263.88	15.1597	5191.34	15.1563	1832.86	15.2588	0	15.3566	21.4479	15.3311
																																			15.6065	4943.52	15.6293	5646.3	15.4795	4331.41	15.1725	5009.11	15.1704	1536.3	15.2735	0	15.3712	0	15.3459
																																			15.6195	5017.12	15.644	5716.97	15.4941	4233.29	15.1868	4655.65	15.1816	1219.16	15.2863	0	15.3859	0	15.3605
																																			15.634	5553.51	15.6587	5569.33	15.5088	4250.12	15.1979	4341.06	15.1962	1091.33	15.3008	0	15.4006	0	15.3753
																																			15.647	6238.79	15.6717	5291.39	15.5235	4589.39	15.2124	4232.07	15.2091	1140.91	15.3155	0	15.415	0	15.3899
																																			15.66	6631.74	15.6863	5092.4	15.5382	4962.73	15.2269	4359.77	15.2238	1174.74	15.33	0	15.4296	0	15.4045
																																			15.6729	6556.77	15.7009	5070.24	15.5529	4935.86	15.2416	4547.93	15.2385	1251.23	15.3447	0	15.4442	0	15.4192
																																			15.6841	6214.85	15.7139	5159.97	15.5658	4477.02	15.2546	4624.67	15.2527	1588.04	15.3595	0	15.4572	0	15.4339
																																			15.6989	5875.75	15.7285	5272.04	15.5804	3978.15	15.2689	4590.74	15.2673	2121.06	15.3721	0	15.4718	0	15.4484
																																			15.7135	5666.61	15.7432	5286.78	15.595	3812.75	15.2828	4543.9	15.282	2548.11	15.3867	27.6784	15.4865	0	15.4632
																																			15.7265	5545.71	15.7578	5295.5	15.6064	3881.66	15.2974	4474.16	15.2966	2658.7	15.4014	102.646	15.5009	0	15.4761
																																			15.7412	5476.97	15.7724	5422.47	15.6209	3909.45	15.3121	4332.93	15.3081	2547.16	15.416	261.766	15.5154	0	15.4907
																																			15.7558	5432	15.7871	5675.18	15.6356	3810.9	15.3265	4150.44	15.3227	2498.74	15.4307	459.046	15.5301	0	15.5053
																																			15.7703	5425.36	15.8018	5866.26	15.6501	3709.85	15.3411	4074.74	15.3372	2654.72	15.4454	553.567	15.5431	0	15.5201
																																			15.785	5439	15.8164	5758.13	15.6647	3665.94	15.354	4103.82	15.3518	2830.57	15.4583	459.046	15.5577	0	15.5347
																																			15.7996	5460.88	15.8294	5392.15	15.6777	3637.76	15.3687	4108.7	15.3648	2769.28	15.4729	261.766	15.5707	0	15.5476
																																			15.8127	5544.22	15.8436	5058.16	15.6925	3591.07	15.3816	3998.54	15.3795	2474.36	15.4875	102.646	15.5851	0	15.5589
																																			15.8274	5755.56	15.8566	4927.84	15.7054	3465.22	15.3963	3835.89	15.3943	2153.43	15.5023	27.6784	15.598	0	15.5735
																																			15.8403	6098.34	15.8712	4958.15	15.72	3259.13	15.4111	3733.18	15.4089	1880.28	15.5169	33.8281	15.6126	19.659	15.5864
																																			15.8548	6366.26	15.8842	5094.64	15.7312	3090.01	15.4257	3687.84	15.4234	1679.71	15.5316	125.452	15.6256	94.3464	15.6012
																																			15.8678	6284.24	15.8971	5398.73	15.7458	3066.69	15.4403	3673.38	15.438	1640.8	15.5445	319.926	15.6403	265.436	15.6142
																																			15.8824	5828.75	15.91	6034.92	15.7604	3206.41	15.4549	3664.8	15.4527	1742.53	15.5574	561.039	15.6533	528.817	15.6288
																																			15.8955	5421.37	15.9246	7292.87	15.7751	3469.61	15.4695	3620.47	15.4658	1864.85	15.5722	676.562	15.6661	748.771	15.6418
																																			15.9102	5590.77	15.9393	9321.23	15.7897	3747.43	15.4842	3541.39	15.4785	1935.1	15.5834	585.627	15.6806	754.855	15.6565
																																			15.9231	6692.03	15.9522	11810.3	15.8044	4044.58	15.4972	3521.17	15.4931	1968.86	15.598	411.11	15.6952	541.515	15.6678
																																			15.9377	8847.45	15.9635	14103	15.8189	4208.22	15.5119	3636.98	15.506	1917.01	15.611	385.537	15.7066	275.678	15.6825
																																			15.949	11846	15.9764	15527.6	15.8302	4130.77	15.5264	3827.94	15.5206	1761.01	15.6239	543.781	15.7211	99.1716	15.6955
																																			15.9636	14767.3	15.9876	15613	15.8448	3948.94	15.5377	3944.46	15.5353	1637.63	15.637	752.298	15.7358	21.4405	15.7101
																																			15.9767	16675.8	16.0006	14416.3	15.8578	3929.41	15.5524	3729.28	15.5501	1620.94	15.6517	864.692	15.7486	0	15.7231
																																			15.9897	17202.4	16.0135	12624.9	15.8725	4037.05	15.5654	3152.31	15.5627	1528.77	15.663	783.522	15.7632	0	15.736
																																			16.0009	16695.6	16.0265	10959.1	15.8837	4084.56	15.5801	2503.3	15.5774	1217.54	15.6776	548.09	15.7778	0	15.749
																																			16.0138	15634.7	16.0378	9729.6	15.8983	4041.48	15.593	2259.24	15.5902	776.65	15.6922	285.133	15.7926	0	15.762
																																			16.0268	14389.1	16.0507	8959.86	15.9095	4101.16	15.6076	2614.34	15.6048	439.141	15.7052	102.167	15.8055	0	15.7767
																																			16.0414	13055.5	16.0619	8461.28	15.9208	4625.32	15.6206	3302.16	15.6178	361.067	15.7166	27.5493	15.8203	0	15.7896
																																			16.0527	11635.4	16.0732	7957.19	15.9354	6023.14	15.6318	3801.93	15.6325	498.618	15.7313	0	15.8315	0	15.8043
																																			16.064	10394.1	16.0878	7401.62	15.945	8296.86	15.6465	3854.37	15.6452	680.616	15.7426	0	15.8427	0	15.8172
																																			16.0753	9595.01	16.099	7029.24	15.9579	10835.8	15.6596	3628.51	15.6599	789.273	15.7556	0	15.854	23.2877	15.8303
																																			16.0865	9086.43	16.112	6828.57	15.9692	12973.7	15.6742	3492.81	15.6728	793.155	15.7702	0	15.8636	86.3629	15.8433
																																			16.0994	8603.29	16.1233	6562.4	15.9837	14246.8	15.6888	3544.85	15.6874	796.488	15.7848	54.9631	15.8784	239.882	15.8564
																																			16.1107	8115.77	16.1362	6105.89	15.9984	14388.7	15.7034	3719.27	15.6987	866.246	15.7977	203.832	15.8931	489.264	15.8693
																																			16.1253	7858.93	16.1457	5517.3	16.0114	13346.2	15.7163	3915.17	15.7134	946.3	15.8125	519.809	15.9077	833.437	15.884
																																			16.1366	7779.53	16.1604	4852.34	16.0243	11464.4	15.7311	4045.99	15.7277	1033.22	15.8238	911.563	15.9207	1372.42	15.8952
																																			16.1462	7568.87	16.1717	4238.57	16.0389	9294.47	15.7423	4089.8	15.7408	1254.32	15.8367	1099.26	15.9337	2309.91	15.9082
																																			16.1575	7019.89	16.183	3829.2	16.0502	7450.18	15.757	4164.26	15.7553	1667.38	15.8497	943.898	15.9466	3779.74	15.9212
																																			16.1687	6259.07	16.1959	3751.79	16.0614	6274.96	15.7716	4286.88	15.7699	2046.9	15.8643	669.557	15.9562	5582.99	15.9342
																																			16.1834	5587.15	16.2071	3966.65	16.0727	5791.59	15.7862	4306.85	15.7846	2095.61	15.8791	646.226	15.9676	7251.13	15.9471
																																			16.1947	5143.35	16.2201	4369.73	16.0823	5607.32	15.8008	4138.91	15.7993	1908.57	15.8938	991.336	15.9789	8375.86	15.9601
																																			16.2059	4937.37	16.2297	4733.65	16.0952	5466.84	15.8155	3908.43	15.8106	1732.62	15.905	1539.57	15.9936	8807.19	15.9697
																																			16.2188	4869.23	16.2409	4871.49	16.1064	5385.75	15.8285	3757.61	15.8236	1777.81	15.918	2128.77	16.0048	8576.32	15.981
																																			16.2284	4755.75	16.2522	4834.8	16.1161	5525.27	15.8398	3743.47	15.8364	1982.57	15.9309	2849.01	16.0178	7788.27	15.994
																																			16.2397	4560.66	16.2618	4791.41	16.1307	5731.2	15.8527	3906.42	15.8511	2154.9	15.9422	3972.98	16.0325	6733.61	16.0054
																																			16.251	4413.93	16.2747	4806.74	16.1419	5890.39	15.8673	4125.58	15.8641	2091.43	15.9551	5574.21	16.0421	5708.32	16.0166
																																			16.2622	4438.28	16.2894	4935.33	16.1515	6021.04	15.8786	4199.61	15.8771	1876.28	15.9683	7223.03	16.0531	4773.32	16.0312
																																			16.2735	4648.21	16.3006	5170.76	16.1628	6158.37	15.8934	4083.77	15.8901	1749.82	15.9795	8349.36	16.0627	3882.31	16.0458
																																			16.2848	4896.48	16.3119	5322.03	16.1724	6169.51	15.9046	4034.13	15.9031	1912.95	15.9891	8646.37	16.0774	3078.13	16.0572
																																			16.2994	5004.35	16.3214	5161.15	16.1836	6016.59	15.9193	4461.11	15.9176	2524.35	16.0037	8237.52	16.0903	2506.22	16.0668
																																			16.3106	4918.65	16.3344	4758.03	16.1933	5730.07	15.9305	5641.6	15.9323	3718.98	16.0184	7394.45	16.1033	2188.87	16.0799
																																			16.3202	4832.61	16.344	4502.4	16.2045	5308.66	15.9452	7545.74	15.9436	5477.52	16.0296	6272.26	16.1181	2019.88	16.0912
																																			16.3315	4967.71	16.3553	4610.11	16.2157	4732.35	15.9564	9926.9	15.9566	7585.91	16.041	4979.66	16.1277	1822.41	16.1007
																																			16.3427	5239.29	16.3699	4987.43	16.227	4152.15	15.9711	12277.2	15.9696	9503.59	16.0557	3785.79	16.137	1477.04	16.1154
																																			16.3558	5459.56	16.3812	5392.95	16.2382	3668.78	15.9824	13931.6	15.9826	10581.5	16.0669	2860.34	16.1465	1095.62	16.1283
																																			16.3704	5555.73	16.3925	5542.03	16.2496	3424.12	15.992	14386.3	15.9954	10496.8	16.0799	2286.99	16.1611	822.067	16.1396
																																			16.385	5451.8	16.402	5267.54	16.2591	3530.81	16.0067	13591.2	16.0084	9546.63	16.0928	2060.61	16.1724	641.953	16.1492
																																			16.3963	5107.67	16.4167	4682	16.2704	3932.25	16.0196	11951.2	16.023	8250.88	16.1041	2034.66	16.187	450.598	16.1623
																																			16.4059	4702.88	16.4279	4096.51	16.28	4325.55	16.0326	9960.54	16.0378	6973.41	16.1153	2001.08	16.2002	239.997	16.1753
																																			16.4154	4489.74	16.4375	3754.29	16.2896	4310.85	16.0473	8223.82	16.0491	5996.71	16.1267	1897.54	16.2115	122.735	16.1848
																																			16.4301	4440.56	16.4522	3640.97	16.2992	3804.34	16.0585	7188.75	16.0638	5295.48	16.138	1800.19	16.221	131.534	16.1978
																																			16.4414	4346.89	16.4652	3783.9	16.312	3170.38	16.0715	6751.58	16.0784	4596.54	16.1509	1623.1	16.2306	300.923	16.2108
																																			16.4561	4295.24	16.4764	4254.94	16.3233	2886.35	16.0861	6515.24	16.0913	3769.1	16.1639	1265.3	16.2452	586.755	16.2221
																																			16.469	4499.84	16.486	4985.4	16.3329	3084.67	16.0973	6097.74	16.1026	2896.66	16.1752	838.814	16.2564	858.14	16.2334
																																			16.482	4885.28	16.5006	5755.39	16.3441	3476.39	16.1104	5452.64	16.1137	2063.63	16.1848	556.081	16.2713	975.654	16.2431
																																			16.4949	5102.29	16.5119	6355.67	16.3538	3727.05	16.1217	4825.71	16.1265	1332.27	16.1995	487.241	16.2843	874.766	16.2544
																																			16.5078	5009.94	16.5215	6684.2	16.365	3756.3	16.1348	4640.4	16.1361	890.723	16.2107	553.936	16.2936	607.062	16.2656
																																			16.5191	4758.75	16.5344	6671.65	16.378	3518.05	16.1444	4993.8	16.149	948.033	16.2237	677.973	16.3049	314.261	16.2769
																																			16.532	4623.86	16.5473	6386.97	16.3892	3223.03	16.154	5309.07	16.162	1390.62	16.235	910.982	16.3179	112.006	16.2916
																																			16.5433	4602.1	16.5586	6206.11	16.4005	3140.22	16.1652	5195.41	16.1732	1992.05	16.2497	1217.28	16.3291	30.2023	16.3029
																																			16.5558	4668.44	16.5682	6322.66	16.4101	3357.68	16.1764	4814.58	16.1861	2449.08	16.261	1392.47	16.3405	0	16.3138
																																			16.5653	4844.69	16.5811	6457.99	16.423	3665.55	16.1894	4539.3	16.1976	2524.6	16.2724	1263.44	16.3535	0	16.327
																																			16.5766	5333.3	16.5924	6359.61	16.4343	3762.72	16.2025	4473.31	16.2106	2228.36	16.2836	998.188	16.3665	0	16.3417
																																			16.5895	6135.58	16.6019	6250.6	16.4458	3652.71	16.2154	4428.23	16.2202	1819.01	16.2949	831.746	16.3757	0	16.3546
																																			16.6008	7033.94	16.6144	6483.45	16.4587	3507.13	16.2268	4266.08	16.2314	1561.73	16.3045	851.712	16.387	19.9741	16.3659
																																			16.6103	7689.07	16.6272	6949.2	16.47	3444.52	16.2381	3884.4	16.2427	1478.71	16.3174	922.35	16.3966	74.0744	16.3772
																																			16.6216	8016.78	16.6368	7444.24	16.4812	3504.87	16.2494	3428.97	16.2539	1491.59	16.3287	883.491	16.4061	188.904	16.3885
																																			16.6305	8154.02	16.6497	7935.28	16.4907	3610.19	16.2606	3252.59	16.2669	1663.29	16.3435	701.739	16.4192	365.664	16.3997
																																			16.6399	8206.33	16.6641	8436.38	16.5037	3634.7	16.2703	3437.06	16.2779	1960.88	16.3548	517.017	16.434	544.562	16.4127
																																			16.6527	8325.09	16.6734	8975.08	16.5167	3520.03	16.2816	3695.87	16.291	2212.91	16.3678	440.096	16.447	721.557	16.4274
																																			16.6653	8874	16.6828	9441.56	16.5264	3246.22	16.2945	3688.75	16.3022	2142.35	16.3791	440.338	16.4596	925.115	16.4387
																																			16.678	9815.39	16.6949	9696.83	16.5359	2878.62	16.3059	3496.74	16.3118	1726.59	16.3886	411.215	16.4709	1072.21	16.4484
																																			16.6889	10693.9	16.7058	9679.37	16.5455	2552.19	16.3171	3318.5	16.323	1269.29	16.3982	422.613	16.4838	1013.38	16.463
																																			16.698	11136.1	16.7163	9543.16	16.5567	2461.17	16.3284	3279.29	16.3343	1030.88	16.4095	495.619	16.4934	800.589	16.4743
																																			16.7118	11158.4	16.7256	9401.03	16.5696	2777.88	16.3379	3386.1	16.3472	1054.34	16.4241	531.473	16.5064	617.012	16.4855
																																			16.7226	10899.4	16.7383	9206.93	16.5809	3413.28	16.3492	3435.35	16.3599	1200.93	16.4355	424.914	16.5178	489.72	16.4985
																																			16.7317	10636.1	16.7475	8997.56	16.5904	4209.47	16.3605	3188	16.3713	1323.06	16.4502	262.242	16.5308	341.198	16.5115
																																			16.746	10514.6	16.7601	8809.54	16.6	4957.8	16.3752	2715.95	16.3859	1510.59	16.4615	187.477	16.5453	184.568	16.5262
																																			16.7602	10352.3	16.7728	8688.38	16.6096	5559.19	16.3866	2306.49	16.3955	1856.08	16.4711	282.868	16.5566	72.3742	16.5374
																																			16.7707	10071.2	16.7836	8635.63	16.6203	6055.9	16.3995	2359.28	16.4085	2183.07	16.484	528.225	16.5662	19.5157	16.5504
																																			16.7851	9964.77	16.7924	8595.72	16.6349	6414.48	16.4107	2945.27	16.4215	2201.14	16.4953	788.982	16.5758	0	16.5632
																																			16.7943	10143	16.8017	8641.86	16.6445	6670.73	16.4203	3695.82	16.4311	1859.36	16.5082	912.923	16.5888	30.4822	16.5746
																																			16.8034	10196.9	16.812	8812.86	16.6541	7131.62	16.435	4137.72	16.4459	1424.44	16.5196	867.255	16.6001	141.482	16.5876
																																			16.8127	9687.83	16.8213	8945.68	16.6652	7901.11	16.4464	4155.35	16.4572	1195.58	16.5325	718.05	16.6131	417.96	16.6022
																																			16.8247	8613.05	16.8341	8737.85	16.6747	8721.99	16.4576	3930.2	16.4718	1308.4	16.5438	537.68	16.6226	864.296	16.6118
																																			16.8357	7446.59	16.8469	8421.23	16.6843	9181.58	16.4706	3660.97	16.4813	1707.71	16.5585	428.033	16.6322	1310.29	16.6214
																																			16.848	6759.79	16.8562	8475.92	16.6955	9333.26	16.4835	3591.49	16.4926	2051.32	16.568	451.5	16.6468	1475.9	16.6339
																																			16.859	6666.96	16.8671	8749.6	16.7065	9337.6	16.4947	3853.07	16.5039	2235.78	16.5793	521.332	16.6581	1244.21	16.6468
																																			16.8682	7050.55	16.8763	8692.11	16.7212	9360.55	16.5043	4188.45	16.5135	2399.86	16.5888	580.552	16.6711	783.581	16.6582
																																			16.8809	7764.27	16.8857	8225.16	16.7305	9479.87	16.5156	4268.2	16.5249	2685.99	16.6001	687.399	16.6836	364.946	16.6728
																																			16.892	8601.2	16.8996	7841.29	16.7433	9611.22	16.5286	4105.17	16.5362	3052.68	16.6097	924.047	16.6967	154.876	16.6876
																																			16.9028	9288.63	16.9105	7965.38	16.7527	9585.65	16.5398	4020.38	16.5491	3389.9	16.6193	1284.58	16.708	218.706	16.6972
																																			16.9153	9501.07	16.9233	8475.17	16.7617	9293.04	16.5528	4121.92	16.5604	3508.21	16.6307	1699.31	16.7193	592.283	16.7102
																																			16.927	9184.49	16.9326	8920.32	16.7746	8775.77	16.5658	4221.26	16.5716	3315.89	16.6449	1956.98	16.7289	1267.31	16.7197
																																			16.938	8509.98	16.9454	9061.31	16.7893	8228.48	16.5769	4211.87	16.5812	2938.17	16.6578	1835.62	16.7401	2000.41	16.7288
																																			16.949	7781.2	16.956	8959.31	16.8023	7811.93	16.5865	4095.45	16.5924	2650.95	16.6705	1442.26	16.7532	2373.92	16.7402
																																			16.9567	7343.24	16.9655	8793.26	16.8133	7476.21	16.5978	3980.68	16.6021	2632.69	16.6818	1264.23	16.764	2245.88	16.7515
																																			16.9661	7196.61	16.9751	8627.65	16.8228	6958.17	16.6091	4039.72	16.6117	2872.01	16.6949	1632.86	16.7753	1896.37	16.7644
																																			16.9739	7024.55	16.9831	8406.62	16.834	6361.18	16.6205	4422.63	16.6229	3336.41	16.7063	2391.31	16.79	1669.05	16.7741
																																			16.9848	6770.52	16.9949	8177.45	16.8436	6161	16.6329	4975.46	16.6325	4095.25	16.7159	2974.5	16.7996	1588.53	16.7871
																																			16.9959	6628.47	17.0044	7996.24	16.8555	6600.41	16.6459	5451.08	16.6438	5006.21	16.7284	2988.28	16.8091	1621.08	16.7984
																																			17.0064	6803.16	17.0138	8020.05	16.8697	7408.63	16.6553	5846.11	16.658	5609.69	16.7379	2699.04	16.8204	1782.91	16.8096
																																			17.0191	7089.68	17.0234	8200.44	16.881	8043.34	16.6649	6226.82	16.6726	5712.93	16.7491	2685.21	16.8318	1960.1	16.8239
																																			17.0318	7221.7	17.0345	8247.01	16.8922	8124.83	16.6778	6646.07	16.6822	5653.64	16.7605	3030.24	16.8413	1879.18	16.8352
																																			17.0412	7068.7	17.0457	8125.87	16.9034	7715.54	16.6891	7000.47	16.6935	5861.51	16.7718	3527.36	16.854	1473.54	16.8448
																																			17.0489	6718.28	17.0552	8054.2	16.9147	7206.4	16.7022	7250.52	16.7065	6171.18	16.7848	4052.81	16.8635	989.952	16.8543
																																			17.0583	6518.14	17.063	8010.46	16.9243	6797.61	16.7117	7516.75	16.7161	6215.64	16.7962	4489.37	16.8731	793.62	16.8657
																																			17.0664	6538.19	17.0733	7700.43	16.9309	6343.15	16.7213	7944.58	16.7273	5872.82	16.8092	4541.57	16.8844	1003.83	16.877
																																			17.0774	6490.62	17.0813	7104.2	16.9416	5862.79	16.7324	8499.67	16.7386	5360.38	16.8201	4133.63	16.8957	1434.83	16.8899
																																			17.0879	6458.04	17.0908	6694.76	16.9512	5577.07	16.7418	8947.98	16.7511	4931.23	16.8314	3601.67	16.907	1722.99	16.899
																																			17.0989	6690.38	17.102	6740.66	16.9626	5605.45	16.7565	9105.66	16.7607	4679.28	16.8427	3296.17	16.9183	1701.19	16.9085
																																			17.11	7203.38	17.1132	7042.06	16.9738	5818.08	16.766	8911	16.7702	4682.96	16.8541	3187.68	16.9291	1589.43	16.9217
																																			17.1211	7833.04	17.1227	7215.78	16.9867	6008.49	16.7755	8271.41	16.7832	4926.83	16.8636	3104.61	16.9423	1670.89	16.9329
																																			17.1289	8400.11	17.1318	7241.96	16.998	6022.87	16.7863	7417.66	16.7945	5180.46	16.8732	2989.83	16.9517	1830.03	16.9443
																																			17.1383	8656.36	17.143	7244.21	17.0061	5916.05	16.7993	6897.67	16.8058	5251.49	16.8864	2934.73	16.96	1727.96	16.9556
																																			17.1464	8483.7	17.1512	7267.83	17.0168	5955.53	16.8086	7128.2	16.8205	5153.61	16.8986	2893.93	16.973	1396.05	16.9667
																																			17.1556	8154.02	17.1592	7154.1	17.0249	6185.02	16.8181	7825.31	16.8301	4996.39	16.9098	2896.5	16.9825	1126.68	16.9749
																																			17.1684	7920.51	17.1688	6884.64	17.033	6499.63	16.8294	8348.18	16.8411	4828.39	16.9211	2976.44	16.9921	1072.75	16.9844
																																			17.1778	7594.9	17.1769	6618.16	17.0426	6800.99	16.8425	8327.51	16.8507	4600.73	16.9325	3094.08	17.0016	1135.31	16.9941
																																			17.1889	7070.72	17.1864	6576.86	17.0521	6963.75	16.8537	7886.05	16.8602	4217.94	16.9421	3021.24	17.0125	1276.89	17.0038
																																			17.2001	6566.33	17.196	6741.92	17.0634	6865.13	16.8634	7286.23	16.8715	3555.48	16.9517	2795.17	17.0238	1522.38	17.0151
																																			17.209	6275.72	17.2054	6839.96	17.0747	6571.9	16.8742	6681.79	16.8829	2816.69	16.96	2537.61	17.0352	1820.04	17.0264
																																			17.2184	6275.8	17.2143	6640.07	17.0814	6310.54	16.8852	6074.3	16.8924	2370.95	16.9704	2310.61	17.0448	2006.5	17.0377
																																			17.2264	6565.8	17.2238	6281.86	17.0909	6132.44	16.8947	5453.05	16.9038	2396.43	16.9799	2163.3	17.0543	1931.51	17.0473
																																			17.2358	7041.51	17.2358	6070.77	17.0999	6013.49	16.906	4962.59	16.9169	2621.06	16.9911	2082.7	17.0638	1590.57	17.0556
																																			17.2452	7617.06	17.2453	6142.87	17.1081	5987.6	16.9173	4715.12	16.9262	2702.82	17.0024	1962.58	17.0734	1248.52	17.0651
																																			17.2546	7965.31	17.2535	6221.08	17.1161	6036.56	16.9254	4769.74	16.9357	2550.05	17.0131	1741.65	17.083	1156.37	17.0732
																																			17.2657	7748.48	17.263	6114.54	17.1244	6018.6	16.9367	5108.11	16.9453	2419.35	17.0263	1524.33	17.0938	1368.61	17.0829
[truncated: 332 more rows]
[truncated: 18 more columns]

## Sheet: Fig3
Fig. 3a												Fig. 3b					Fig. 3c					Fig. 3d							Fig. 3e							Fig. 3f
[truncated: 1,590 more rows]

[truncated: 12 more sheets: Fig4, Supplementary Fig. 2, Supplementary Fig. 3, Supplementary Fig. 4, Supplementary Fig. 7, Supplementary Fig. 8, Supplementary Fig. 9, Supplementary Fig. 10, Supplementary Fig. 11, Supplementary Fig. 12, Supplementary Fig. 14, Supplementary Fig. 15]
